# Supplementary material for: Nociceptor Deletion of Tsc2 Enhances Axon Regeneration by Inducing a Conditioning Injury Response in Dorsal Root Ganglia
Source: eNeuro. 2019 Jun 25;6(3):ENEURO.0168-19.2019. doi: 10.1523/ENEURO.0168-19.2019 (PMC6595439; doi:10.1523/ENEURO.0168-19.2019)
Supplement: Extended Data Figure 3-1 — Genes with differential expression relative to uninjured control. Download Figure 3-1, XLSX file. [file sup_enu-eN-NWR-0168-19-s03.xlsx]

## Sheet: differentially expressed_all
Figure 3-1. Genes with differential expression relative to uninjured control.
Ensembl	Gene name	Uninjured Tsc2 cKO Log2FC	Uninjured Tsc2 cKO lfcSEM	Uninjured Tsc2 cKO pvalue	Uninjured Tsc2 cKO padj	Crush control Log2FC	Crush control lfcSEM	Crush control pvalue	Crush control padj	Crush Tsc2 cKO Log2FC	Crush Tsc2 cKO lfcSEM	Crush Tsc2 cKO pvalue	Crush Tsc2 cKO padj
ENSMUSG00000000001	Gnai3	0.267917	0.117743	0.0228793	0.0682609	0.53493	0.117646	5.44e-06	6.21e-05	0.597168	0.117761	3.96e-07	2.97e-06
ENSMUSG00000000056	Narf	-0.463965	0.162321	0.00425903	0.0174189	-0.128198	0.1621	0.429029	0.607897	-0.00954413	0.162257	0.953095	0.968328
ENSMUSG00000000058	Cav2	-0.405281	0.185748	0.0291177	0.0831493	-0.636447	0.185808	0.000614136	0.00376438	-1.14681	0.186111	7.19e-10	8.3e-09
ENSMUSG00000000078	Klf6	-0.122656	0.174554	0.482253	0.655467	1.45945	0.174379	5.79e-17	3.75e-15	1.37538	0.174411	3.12e-15	7.29e-14
ENSMUSG00000000085	Scmh1	-0.564034	0.185871	0.00240894	0.0108136	-0.41055	0.185754	0.0270922	0.0823196	-0.658173	0.186396	0.000413914	0.00164952
ENSMUSG00000000088	Cox5a	1.12736	0.214348	1.44e-07	2.04e-06	0.673651	0.215199	0.00174591	0.00898526	1.35	0.214573	3.14e-10	3.8e-09
ENSMUSG00000000094	Tbx4	0.294285	1.42751	0.836671	0.912105	-2.24957	1.45343	0.121678	0.254002	-4.95817	1.53932	0.00127737	0.00446825
ENSMUSG00000000120	Ngfr	-2.59286	0.337831	1.65e-14	8.1e-13	-0.229132	0.337649	0.497386	0.66875	-1.44704	0.337737	1.83e-05	9.94e-05
ENSMUSG00000000131	Xpo6	0.272241	0.14669	0.063468	0.151671	0.522418	0.146624	0.000366672	0.00242255	0.621068	0.146698	2.3e-05	0.000121905
ENSMUSG00000000134	Tfe3	0.408767	0.203582	0.0446565	0.11613	0.6881	0.203427	0.000718211	0.00429799	0.374391	0.203891	0.0663243	0.13179
ENSMUSG00000000142	Axin2	-0.14499	0.355791	0.683631	0.811419	-1.14553	0.361112	0.00151268	0.00798233	-1.06212	0.362859	0.00342161	0.0105721
ENSMUSG00000000168	Dlat	0.458489	0.098798	3.47e-06	3.61e-05	0.15657	0.0989547	0.113594	0.241636	0.479888	0.0989645	1.24e-06	8.46e-06
ENSMUSG00000000171	Sdhd	0.0924885	0.0960054	0.335363	0.514759	-0.429491	0.0960752	7.81e-06	8.54e-05	-0.0660348	0.0960731	0.491869	0.62213
ENSMUSG00000000184	Ccnd2	1.16368	0.385533	0.00254139	0.0113015	-0.0341847	0.387814	0.92976	0.962984	1.87118	0.385178	1.19e-06	8.11e-06
ENSMUSG00000000194	Gpr107	0.396066	0.13671	0.00376611	0.015759	0.463831	0.13668	0.000689934	0.00415858	0.24366	0.13719	0.0757203	0.146855
ENSMUSG00000000197	Nalcn	-0.538507	0.174761	0.00206032	0.0094875	-0.972328	0.175227	2.87e-08	5.81e-07	-1.10382	0.175873	3.47e-10	4.18e-09
ENSMUSG00000000214	Th	3.08369	0.744484	3.44e-05	0.000277622	-2.14257	0.74477	0.00401708	0.0178878	2.83873	0.744488	0.000137293	0.000611683
ENSMUSG00000000253	Gmpr	-0.394409	0.14842	0.0078747	0.0288842	-0.640239	0.148549	1.63e-05	0.000162737	-0.826821	0.148882	2.8e-08	2.58e-07
ENSMUSG00000000275	Trim25	1.2492	0.275948	5.98e-06	5.9e-05	0.343057	0.276448	0.214626	0.380497	0.57792	0.276534	0.0366291	0.0805307
ENSMUSG00000000276	Dgke	-0.253853	0.200131	0.204645	0.362661	-0.471825	0.200335	0.0185137	0.0612726	-0.477675	0.200689	0.0173047	0.042956
ENSMUSG00000000278	Scpep1	2.77803	0.250362	1.31e-28	2.73e-26	0.898769	0.250507	0.000333475	0.00223759	2.77681	0.250378	1.4e-28	1.13e-26
ENSMUSG00000000282	Mnt	0.48493	0.182311	0.00781642	0.0287242	0.545221	0.182288	0.00278081	0.0131942	0.516715	0.182576	0.00465276	0.0138123
ENSMUSG00000000295	Hddc2	0.266411	0.173197	0.124002	0.251171	-0.474655	0.173451	0.00620891	0.025703	-0.0859592	0.173434	0.620155	0.730001
ENSMUSG00000000296	Tpd52l1	0.37668	0.62105	0.544168	0.706469	-3.64113	0.624999	5.68e-09	1.31e-07	-2.86194	0.623911	4.49e-06	2.75e-05
ENSMUSG00000000303	Cdh1	0.483109	0.37025	0.191955	0.346753	-1.27065	0.370544	0.000605446	0.00371933	-0.616897	0.370465	0.0958738	0.177864
ENSMUSG00000000305	Cdh4	-2.21286	0.479579	3.95e-06	4.03e-05	-0.180431	0.477594	0.705585	0.82372	-2.5262	0.481166	1.52e-07	1.22e-06
ENSMUSG00000000308	Ckmt1	-1.59813	0.357572	7.84e-06	7.5e-05	-1.27803	0.357538	0.000350845	0.00233625	-1.96137	0.357695	4.17e-08	3.72e-07
ENSMUSG00000000326	Comt	0.217654	0.133643	0.103393	0.219128	0.104702	0.133695	0.433545	0.611532	0.476789	0.133685	0.000361781	0.00146525
ENSMUSG00000000340	Dbt	-0.41992	0.154811	0.00667826	0.0252657	-0.402977	0.15483	0.00924901	0.0353449	-0.520337	0.155546	0.000822123	0.00302578
ENSMUSG00000000346	Dazap2	0.239968	0.0828924	0.00379237	0.015849	0.288978	0.0828902	0.000489806	0.00310278	0.463225	0.0829071	2.31e-08	2.15e-07
ENSMUSG00000000355	Mcts1	-0.447419	0.145183	0.00205776	0.00948255	-0.259469	0.145148	0.073839	0.175643	-0.25417	0.145225	0.0800867	0.153713
ENSMUSG00000000374	Trappc10	0.604797	0.186503	0.00118353	0.00596926	0.357154	0.186746	0.0558103	0.142316	0.547278	0.1869	0.0034094	0.0105402
ENSMUSG00000000384	Tbrg4	0.228254	0.192103	0.234761	0.400457	0.40366	0.191967	0.0354871	0.101061	0.595193	0.192106	0.00194665	0.0064542
ENSMUSG00000000386	Mx1	-2.77665	1.1234	0.0134492	0.0445956	2.27292	1.04275	0.0292769	0.087395	2.72228	1.04256	0.00902396	0.0245845
ENSMUSG00000000399	Ndufa9	-0.0827893	0.102059	0.417256	0.59453	-0.206309	0.102077	0.0432676	0.117263	-0.249815	0.102134	0.0144469	0.0368563
ENSMUSG00000000416	Cttnbp2	1.41226	0.243589	6.72e-09	1.23e-07	1.21491	0.243694	6.18e-07	9.03e-06	2.16829	0.243443	5.26e-19	1.92e-17
ENSMUSG00000000420	Galnt1	0.281493	0.148345	0.0577545	0.140991	0.401955	0.148248	0.00670052	0.027364	0.282003	0.1488	0.0580686	0.117797
ENSMUSG00000000435	Myf5	-2.74651	1.34095	0.0405417	0.10767	-1.81317	1.32829	0.172241	0.325558	-3.5933	1.3735	0.0088925	0.0242899
ENSMUSG00000000439	Mkrn2	-0.73948	0.130244	1.37e-08	2.35e-07	-0.179825	0.129881	0.166194	0.317489	-0.54371	0.130392	3.05e-05	0.000157793
ENSMUSG00000000440	Pparg	1.70519	0.542054	0.00165642	0.00790883	0.927349	0.5431	0.0877276	0.199401	1.74176	0.542424	0.00132245	0.0045989
ENSMUSG00000000555	Itga5	7.09926	0.622135	3.68e-30	8.28e-28	4.50272	0.624214	5.46e-13	2.39e-11	7.15096	0.622236	1.44e-30	1.33e-28
ENSMUSG00000000563	Atp5f1	0.0928472	0.108446	0.39191	0.57148	-0.288097	0.108475	0.00791007	0.0312611	0.0467525	0.108476	0.666474	0.766403
ENSMUSG00000000567	Sox9	1.19681	0.58089	0.0393689	0.105444	2.16313	0.580307	0.000193337	0.00139206	3.09902	0.580096	9.18e-08	7.67e-07
ENSMUSG00000000581	C1d	-0.406773	0.092249	1.04e-05	9.63e-05	-0.462132	0.0922582	5.47e-07	8.13e-06	-0.653314	0.092336	1.49e-12	2.49e-11
ENSMUSG00000000594	Gm2a	-0.196803	0.119688	0.100115	0.214033	-0.562615	0.119825	2.66e-06	3.33e-05	-0.036987	0.119758	0.757437	0.834669
ENSMUSG00000000600	Krit1	-0.940384	0.15717	2.19e-09	4.48e-08	-0.770703	0.157114	9.33e-07	1.3e-05	-1.09763	0.15743	3.12e-12	4.91e-11
ENSMUSG00000000627	Sema4f	0.690284	0.162593	2.18e-05	0.000186485	0.900622	0.162546	3.01e-08	6.03e-07	1.13697	0.162574	2.68e-12	4.27e-11
ENSMUSG00000000628	Hk2	0.293272	0.534071	0.58292	0.735569	1.05736	0.533042	0.0472972	0.125668	1.42877	0.533018	0.00735059	0.0204985
ENSMUSG00000000631	Myo18a	0.404941	0.146152	0.00559397	0.0218999	0.580719	0.146096	7.04e-05	0.000580775	0.367758	0.146337	0.0119679	0.031383
ENSMUSG00000000632	Sez6	-1.56549	0.340113	4.17e-06	4.23e-05	-0.0976142	0.339239	0.773542	0.867396	-0.39511	0.339527	0.244543	0.372814
ENSMUSG00000000690	Hoxb6	-1.74261	0.571431	0.00229187	0.0103719	-1.65335	0.570961	0.00378269	0.0169986	-2.00894	0.578314	0.000513153	0.00199441
ENSMUSG00000000711	Rab5b	-0.208835	0.0747318	0.00519873	0.0206093	-0.0441749	0.0746528	0.554026	0.714255	-0.254025	0.0750203	0.000708996	0.00266171
ENSMUSG00000000730	Dnmt3l	4.47862	0.959355	3.04e-06	3.21e-05	3.34977	0.961798	0.000496165	0.00314068	5.27331	0.95885	3.81e-08	3.42e-07
ENSMUSG00000000738	Spg7	0.470289	0.155832	0.00254521	0.0113155	0.422887	0.15587	0.0066662	0.027264	0.626336	0.155948	5.91e-05	0.000286369
ENSMUSG00000000740	Rpl13	0.162395	0.162768	0.318422	0.496629	0.408831	0.161964	0.0115962	0.0423795	0.634556	0.162268	9.21e-05	0.00042742
ENSMUSG00000000751	Rpa1	0.121973	0.158673	0.44207	0.617638	-0.878903	0.158951	3.21e-08	6.41e-07	-0.578886	0.158969	0.000271056	0.0011308
ENSMUSG00000000753	Serpinf1	1.45376	0.184217	2.98e-15	1.6e-13	1.04579	0.184281	1.39e-08	2.97e-07	1.86502	0.184212	4.31e-24	2.5e-22
ENSMUSG00000000766	Oprm1	-1.0393	0.366001	0.00451711	0.0182992	-1.14637	0.366187	0.00174476	0.00898493	-1.65399	0.367861	6.92e-06	4.07e-05
ENSMUSG00000000776	Polr3d	1.11093	0.171698	9.78e-11	2.56e-09	0.874009	0.171955	3.72e-07	5.75e-06	1.01815	0.172176	3.35e-09	3.53e-08
ENSMUSG00000000787	Ddx3x	0.149905	0.086235	0.0821533	0.184789	0.35802	0.0861952	3.27e-05	0.000296727	0.44452	0.0862537	2.55e-07	1.97e-06
ENSMUSG00000000794	Kcnn3	1.15447	0.746378	0.121922	0.24856	-2.97776	0.765037	9.93e-05	0.000785968	0.320499	0.747847	0.668242	0.767776
ENSMUSG00000000811	Txnrd3	0.69733	0.229782	0.00240741	0.0108097	0.923412	0.229645	5.79e-05	0.00049032	0.80737	0.229993	0.000447403	0.00176985
ENSMUSG00000000823	Zfp512b	-0.721739	0.136982	1.37e-07	1.96e-06	-0.335668	0.136858	0.01418	0.049685	-0.810637	0.137191	3.45e-09	3.62e-08
ENSMUSG00000000826	Dnajc5	0.20652	0.0854758	0.0156869	0.0505514	0.293582	0.0854628	0.000592125	0.00364934	0.216266	0.0855639	0.0114867	0.0302594
ENSMUSG00000000827	Tpd52l2	0.154287	0.0907825	0.0892208	0.19691	0.442127	0.0907409	1.1e-06	1.51e-05	0.42844	0.0908002	2.38e-06	1.53e-05
ENSMUSG00000000861	Bcl11a	-2.95895	0.60789	1.13e-06	1.32e-05	-0.434546	0.602605	0.47084	0.644849	-1.72875	0.605021	0.00427211	0.0128056
ENSMUSG00000000869	Il4	-0.398444	0.203832	0.0506105	0.127591	-0.457011	0.204207	0.025222	0.077686	-0.616816	0.206364	0.00279923	0.00887969
ENSMUSG00000000876	Pxmp4	-0.326669	0.157361	0.0379019	0.102139	-0.125357	0.157223	0.425266	0.604453	-0.483767	0.157893	0.00218486	0.00715286
ENSMUSG00000000889	Dbh	3.22094	0.717665	7.19e-06	6.93e-05	1.81566	0.721079	0.0118033	0.0429478	4.88463	0.716471	9.26e-12	1.37e-10
ENSMUSG00000000915	Hip1r	0.767793	0.248439	0.00199841	0.00925775	0.793687	0.24844	0.00139984	0.00750821	0.985964	0.248595	7.3e-05	0.00034619
ENSMUSG00000000938	Hoxa10	-0.210482	0.131679	0.109942	0.229676	-0.400659	0.131782	0.00236335	0.0115052	-0.157663	0.131836	0.231734	0.358305
ENSMUSG00000000948	Gm38393	-1.14392	0.247989	3.97e-06	4.05e-05	-0.621788	0.246429	0.0116293	0.0424353	-1.41881	0.250893	1.56e-08	1.49e-07
ENSMUSG00000000958	Slc7a7	0.47829	0.129753	0.000227669	0.00145245	0.0351051	0.12982	0.786841	0.876809	0.162574	0.12986	0.210598	0.332572
ENSMUSG00000000959	Oxa1l	-0.412398	0.155673	0.0080699	0.0294987	-0.212534	0.155525	0.171764	0.325058	0.0670594	0.155577	0.666441	0.766403
ENSMUSG00000000976	Heatr6	-0.311457	0.147003	0.0341154	0.0941232	-0.264389	0.146991	0.0720696	0.172409	-0.413784	0.14735	0.00498233	0.0146419
ENSMUSG00000001016	Ilf2	-0.346833	0.0796513	1.33e-05	0.000120445	0.0851499	0.0794964	0.284118	0.463614	-0.0429329	0.0796806	0.590016	0.706509
ENSMUSG00000001017	Chtop	0.230914	0.128999	0.073447	0.169628	0.246752	0.129017	0.0558051	0.142316	0.406446	0.129229	0.00165998	0.00561783
ENSMUSG00000001018	Snapin	-0.389868	0.170185	0.0219719	0.0661222	-0.452904	0.170213	0.00779545	0.0309329	-0.496921	0.170364	0.00353616	0.0108917
ENSMUSG00000001021	S100a3	3.27769	0.510767	1.39e-10	3.56e-09	2.66802	0.511155	1.79e-07	3.02e-06	4.51958	0.51045	8.44e-19	3.03e-17
ENSMUSG00000001025	S100a6	0.4835	0.0863055	2.12e-08	3.53e-07	-0.108748	0.0863272	0.207771	0.371876	0.336725	0.0863233	9.59e-05	0.000444003
ENSMUSG00000001027	Scn4a	-1.70456	0.771816	0.0272086	0.0787646	-1.42927	0.770978	0.0637614	0.157479	-4.61032	0.814483	1.51e-08	1.44e-07
ENSMUSG00000001034	Mapk7	0.9137	0.202266	6.26e-06	6.14e-05	0.678291	0.202632	0.000815718	0.00479356	0.84187	0.202908	3.34e-05	0.00017121
ENSMUSG00000001036	Epn2	-0.434482	0.130492	0.00086978	0.00457961	0.0433742	0.13029	0.739206	0.84616	-0.508518	0.13076	0.000100684	0.000464355
ENSMUSG00000001054	Rmnd5b	0.745937	0.136779	4.94e-08	7.67e-07	1.05194	0.13666	1.39e-14	7.27e-13	0.868072	0.136906	2.29e-10	2.81e-09
ENSMUSG00000001056	Nhp2	0.110012	0.0996057	0.269387	0.442336	0.260021	0.0995627	0.00901131	0.0346378	0.343289	0.0996581	0.000571756	0.00219756
ENSMUSG00000001076	C1ql4	1.57253	1.29573	0.224892	0.388522	-5.36291	1.42061	0.000159953	0.00118341	0.474837	1.30095	0.715118	0.803181
ENSMUSG00000001082	Mfsd10	-0.50709	0.337249	0.132683	0.264445	-0.52046	0.337295	0.122821	0.255682	-1.08823	0.338768	0.00131664	0.00458252
ENSMUSG00000001089	Luzp1	-0.686472	0.170375	5.6e-05	0.000424454	-0.38335	0.170144	0.0242534	0.0753996	-0.496909	0.17055	0.00357321	0.0109852
ENSMUSG00000001098	Kctd10	-0.670549	0.17926	0.000183548	0.00120299	0.267758	0.177983	0.132477	0.270076	-0.540434	0.179732	0.00263943	0.00844579
ENSMUSG00000001100	Poldip2	0.721263	0.170291	2.28e-05	0.000193498	0.578396	0.170415	0.000688667	0.00415245	0.457443	0.170833	0.00741269	0.0206427
ENSMUSG00000001105	Ift20	-0.362735	0.110422	0.00101982	0.00527618	-0.368842	0.110436	0.000838162	0.00490987	-0.520448	0.110696	2.58e-06	1.65e-05
ENSMUSG00000001120	Pcbp3	-0.0603422	0.120934	0.6178	0.761974	-0.0294762	0.120933	0.807432	0.888703	-0.28314	0.121015	0.0192992	0.0471828
ENSMUSG00000001127	Araf	-0.448896	0.0871209	2.57e-07	3.42e-06	-0.545151	0.0871331	3.94e-10	1.11e-08	-0.606949	0.0871835	3.36e-12	5.25e-11
ENSMUSG00000001128	Cfp	0.972721	0.436762	0.0259393	0.0757484	1.47614	0.434867	0.000687628	0.00414827	1.30399	0.436913	0.00283997	0.00898837
ENSMUSG00000001131	Timp1	1.06494	0.578975	0.0658622	0.156316	4.02607	0.576541	2.89e-12	1.15e-10	4.33217	0.576553	5.74e-14	1.17e-12
ENSMUSG00000001143	Lman2l	-0.587503	0.221019	0.0078571	0.0288348	-0.444952	0.220911	0.043992	0.118955	-1.01532	0.222046	4.82e-06	2.93e-05
ENSMUSG00000001158	Snrnp27	-0.425568	0.0786553	6.28e-08	9.58e-07	-0.361199	0.0786403	4.37e-06	5.13e-05	-0.559391	0.0789039	1.35e-12	2.26e-11
ENSMUSG00000001166	Oas1c	1.01337	0.328661	0.00204695	0.00944056	-0.296966	0.329899	0.368028	0.551756	0.625822	0.329225	0.0573159	0.116649
ENSMUSG00000001175	Calm1	-0.682314	0.102277	2.54e-11	7.31e-10	-0.550195	0.102276	7.47e-08	1.37e-06	-0.810654	0.102281	2.27e-15	5.38e-14
ENSMUSG00000001229	Dpp9	0.247506	0.145517	0.0889666	0.196479	0.361591	0.145469	0.0129297	0.0460502	0.451023	0.145617	0.00195282	0.00647081
ENSMUSG00000001240	Ramp2	0.840408	0.41502	0.0428691	0.112474	-0.197321	0.41942	0.638025	0.777151	1.50319	0.414277	0.000285111	0.0011841
ENSMUSG00000001248	Gramd1a	1.10206	0.198417	2.79e-08	4.54e-07	1.47239	0.198257	1.11e-13	5.36e-12	1.84112	0.198248	1.59e-20	6.89e-19
ENSMUSG00000001270	Ckb	0.467228	0.14656	0.00143275	0.00700354	0.0152002	0.146598	0.917419	0.956486	0.660562	0.146573	6.58e-06	3.89e-05
ENSMUSG00000001285	Myg1	-0.570082	0.120147	2.09e-06	2.31e-05	-0.292596	0.120008	0.0147633	0.0512476	-0.544191	0.120381	6.17e-06	3.66e-05
ENSMUSG00000001288	Rarg	0.161512	0.325458	0.61971	0.763246	-0.455736	0.327353	0.163867	0.314224	-0.986209	0.331491	0.00292926	0.00924288
ENSMUSG00000001289	Pfdn5	-0.22466	0.087837	0.0105371	0.0366118	-0.331925	0.0878835	0.00015881	0.0011781	-0.217262	0.0879735	0.0135254	0.0348794
ENSMUSG00000001313	Rnd2	0.410836	0.21687	0.0581735	0.141705	0.117366	0.217698	0.589803	0.741887	0.819786	0.216771	0.000155689	0.000685758
ENSMUSG00000001323	Srr	-0.527852	0.15286	0.000554034	0.00311719	-0.687789	0.153113	7.05e-06	7.81e-05	-0.709077	0.153675	3.95e-06	2.45e-05
ENSMUSG00000001334	Fndc5	0.660143	0.335861	0.0493535	0.125295	-2.10676	0.337951	4.55e-10	1.27e-08	-1.3782	0.337382	4.41e-05	0.000220063
ENSMUSG00000001376	Vps50	0.286849	0.109505	0.00880562	0.0316668	0.117858	0.10961	0.282266	0.461275	0.125314	0.109825	0.253857	0.383503
ENSMUSG00000001380	Hars	0.0716978	0.0834424	0.390204	0.56969	0.49419	0.0833913	3.1e-09	7.35e-08	0.384379	0.0834516	4.1e-06	2.53e-05
ENSMUSG00000001383	Zmat2	-0.310505	0.0617363	4.92e-07	6.18e-06	-0.236424	0.0617216	0.000127885	0.000972511	-0.2985	0.0618669	1.4e-06	9.47e-06
ENSMUSG00000001415	Smg5	0.38704	0.124822	0.00193036	0.00898495	0.0376132	0.125226	0.7639	0.861282	0.399294	0.125192	0.00142543	0.00491696
ENSMUSG00000001416	Cct3	0.408955	0.0663832	7.25e-10	1.64e-08	0.184627	0.0664223	0.00544267	0.023041	0.158973	0.0664948	0.0168133	0.0419301
ENSMUSG00000001418	Glmp	0.335978	0.0990369	0.000692689	0.00376995	-0.104577	0.0992046	0.29181	0.472814	0.319208	0.0991723	0.00128762	0.00449842
ENSMUSG00000001419	Mef2d	0.0439745	0.143758	0.759686	0.862251	-0.480951	0.144453	0.000870131	0.00506507	-0.131922	0.144428	0.361027	0.497439
ENSMUSG00000001424	Snd1	0.201529	0.0993093	0.0424271	0.111646	0.22263	0.0993136	0.0249819	0.0771175	0.292283	0.0994869	0.00330444	0.0102653
ENSMUSG00000001435	Col18a1	1.31765	0.353589	0.000194165	0.00126215	1.08994	0.35399	0.00207694	0.0103716	1.28783	0.354249	0.000277564	0.00115477
ENSMUSG00000001436	Slc19a1	-0.644316	0.20155	0.00138963	0.00683284	-0.320622	0.201387	0.11137	0.238155	-1.07578	0.202197	1.04e-07	8.55e-07
ENSMUSG00000001440	Kpnb1	0.359479	0.126827	0.004591	0.0185579	0.575344	0.126779	5.67e-06	6.44e-05	0.730059	0.126827	8.6e-09	8.52e-08
ENSMUSG00000001472	Tcf25	0.247328	0.0742457	0.000864679	0.00456285	0.369498	0.0742366	6.45e-07	9.36e-06	0.331237	0.0742767	8.21e-06	4.76e-05
ENSMUSG00000001473	Tubb6	3.38754	0.303409	6.05e-29	1.29e-26	5.10723	0.303334	1.31e-63	1.04e-60	4.99895	0.303346	5.16e-61	2.46e-58
ENSMUSG00000001506	Col1a1	1.67556	0.644108	0.00928545	0.0330851	1.15731	0.645278	0.0728921	0.173968	2.13565	0.643958	0.000911708	0.00331664
ENSMUSG00000001518	Itfg2	-0.326421	0.15933	0.0404902	0.107586	-0.131004	0.159215	0.410616	0.591455	-0.593231	0.1599	0.000207245	0.000887849
ENSMUSG00000001520	Nrip2	-0.938133	0.198979	2.42e-06	2.63e-05	-0.947162	0.19903	1.95e-06	2.53e-05	-0.82915	0.19935	3.19e-05	0.000164515
ENSMUSG00000001524	Gtf2h4	-2.47167	0.543281	5.38e-06	5.33e-05	-0.537676	0.538982	0.318484	0.501232	-1.82291	0.542254	0.000774579	0.00286918
ENSMUSG00000001525	Tubb5	-0.254047	0.087357	0.00363581	0.0153022	0.319903	0.0873492	0.000249914	0.00174291	0.00906182	0.087359	0.917383	0.944479
ENSMUSG00000001542	Ell2	0.753981	0.181866	3.39e-05	0.000273884	1.41972	0.181515	5.22e-15	2.93e-13	1.51471	0.181635	7.47e-17	2.13e-15
ENSMUSG00000001552	Jup	-0.928922	0.152026	9.94e-10	2.19e-08	0.428878	0.151915	0.00475563	0.0205888	0.122144	0.151957	0.42151	0.556467
ENSMUSG00000001576	Ergic1	0.411566	0.149025	0.00574979	0.0223993	0.427775	0.149033	0.00410036	0.0181954	0.393115	0.14933	0.00847514	0.0232414
ENSMUSG00000001627	Ifrd1	1.93103	0.212559	1.04e-19	9.36e-18	2.30576	0.212415	1.89e-27	2.86e-25	2.58533	0.212441	4.51e-34	5.44e-32
ENSMUSG00000001630	Stk38l	-0.924707	0.210422	1.11e-05	0.000102371	-0.886933	0.210421	2.5e-05	0.000233644	-1.25652	0.21055	2.4e-09	2.58e-08
ENSMUSG00000001642	Akr1b3	0.419707	0.165752	0.0113368	0.0387926	-0.0210439	0.166585	0.899475	0.946474	0.462497	0.166285	0.00541328	0.0157225
ENSMUSG00000001663	Gstt1	-2.30582	0.263383	2.05e-18	1.66e-16	-1.21352	0.262309	3.72e-06	4.43e-05	-2.00237	0.263479	2.97e-14	6.22e-13
ENSMUSG00000001665	Gstt3	-1.26189	0.713555	0.0769851	0.175824	-1.57388	0.715196	0.0277627	0.0838824	-1.78924	0.718775	0.0127998	0.0332295
ENSMUSG00000001666	Ddt	0.12577	0.131634	0.339351	0.518681	-0.130879	0.131912	0.321116	0.50416	0.436928	0.131685	0.000906708	0.0032999
ENSMUSG00000001674	Ddx18	0.279015	0.123155	0.0234782	0.0696979	0.0909903	0.123773	0.462255	0.638043	0.383368	0.123814	0.00195933	0.00649107
ENSMUSG00000001687	Ubl3	-0.412055	0.145594	0.00465236	0.0187558	-0.786836	0.145631	6.56e-08	1.22e-06	-0.880783	0.145686	1.49e-09	1.64e-08
ENSMUSG00000001700	Gramd3	1.96451	0.574395	0.000625884	0.0034595	1.60127	0.575744	0.00541563	0.0229613	3.16731	0.572498	3.16e-08	2.88e-07
ENSMUSG00000001707	Eef1e1	0.277968	0.101046	0.00594283	0.02299	0.436119	0.101012	1.58e-05	0.000158049	0.593611	0.101061	4.26e-09	4.4e-08
ENSMUSG00000001729	Akt1	0.668982	0.149745	7.91e-06	7.56e-05	0.747314	0.149736	6.01e-07	8.8e-06	0.900251	0.149771	1.85e-09	2.01e-08
ENSMUSG00000001741	Il16	3.73573	0.863226	1.51e-05	0.000134012	1.60596	0.873176	0.0658835	0.16119	2.33002	0.870165	0.00741347	0.0206427
ENSMUSG00000001751	Naglu	1.05808	0.330488	0.00136678	0.00674039	0.400833	0.331253	0.22626	0.395729	0.763136	0.331228	0.021225	0.0510221
ENSMUSG00000001768	Rin2	0.0789744	0.241835	0.743998	0.852815	-0.60375	0.242624	0.0128314	0.0457882	-0.467243	0.24293	0.0544344	0.111678
ENSMUSG00000001773	Folh1	-2.70497	0.40088	1.5e-11	4.47e-10	-0.587301	0.398726	0.140767	0.282756	-2.84867	0.402069	1.39e-12	2.33e-11
ENSMUSG00000001783	Rtcb	-0.300793	0.105221	0.00425408	0.0174158	-0.0522979	0.105189	0.61906	0.763343	-0.240186	0.105276	0.022519	0.0536142
ENSMUSG00000001786	Fbxo7	-0.394102	0.155009	0.011008	0.0379559	-0.505824	0.155152	0.00111336	0.00624939	-0.25105	0.155243	0.105848	0.192549
ENSMUSG00000001794	Capns1	0.40168	0.0935777	1.77e-05	0.000154146	0.405205	0.093579	1.49e-05	0.000150536	0.46893	0.0935992	5.44e-07	3.97e-06
ENSMUSG00000001829	Clpb	0.519303	0.145428	0.000355797	0.00212992	0.486727	0.145475	0.00082054	0.0048185	0.314953	0.145964	0.0309474	0.0699611
ENSMUSG00000001833	Sept7	-0.462869	0.0791797	5.04e-09	9.58e-08	-0.394206	0.0791758	6.4e-07	9.3e-06	-0.427002	0.0792138	7.03e-08	5.98e-07
ENSMUSG00000001844	Zdhhc4	-0.322089	0.106025	0.00238266	0.0107072	-0.308495	0.106035	0.00362159	0.0164209	-0.436111	0.106396	4.15e-05	0.000208303
ENSMUSG00000001847	Rac1	0.148745	0.0988578	0.132417	0.263978	0.625436	0.0986982	2.35e-10	6.85e-09	0.572781	0.0988365	6.82e-09	6.84e-08
ENSMUSG00000001855	Nup214	-0.105158	0.122142	0.389269	0.568724	-0.356136	0.122438	0.00362922	0.0164348	-0.286274	0.122767	0.019709	0.0480084
ENSMUSG00000001865	Cpa3	-2.89485	1.27962	0.0236811	0.0701628	-2.66679	1.27629	0.0366635	0.103672	-5.1505	1.3707	0.000171575	0.000749192
ENSMUSG00000001870	Ltbp1	1.2841	0.450323	0.00435117	0.0177175	2.62891	0.448696	4.66e-09	1.08e-07	2.88611	0.448768	1.27e-10	1.61e-09
ENSMUSG00000001891	Ugp2	0.177791	0.107347	0.0976753	0.209976	-0.764525	0.107571	1.18e-12	4.97e-11	-0.305028	0.107537	0.00456115	0.0135718
ENSMUSG00000001901	Kcnh6	0.617061	0.205749	0.00270779	0.0119458	-0.553574	0.207245	0.00756002	0.0301929	-0.0224177	0.206912	0.913723	0.942225
ENSMUSG00000001911	Nfix	-2.29112	0.402454	1.25e-08	2.16e-07	-0.395865	0.394695	0.315878	0.498787	-1.93616	0.402465	1.5e-06	1.01e-05
ENSMUSG00000001918	Slc1a5	-0.114439	0.265728	0.666715	0.798352	-0.0368352	0.26568	0.889731	0.9405	-0.692034	0.267002	0.00954576	0.025816
ENSMUSG00000001924	Uba1	0.244451	0.0928878	0.0084963	0.0307804	0.136034	0.0928981	0.143102	0.285611	0.129556	0.0929314	0.163286	0.27182
ENSMUSG00000001930	Vwf	-1.97908	1.21049	0.102063	0.216937	0.202938	1.19158	0.864766	0.925091	-5.26657	1.32419	6.97e-05	0.000332071
ENSMUSG00000001942	Siae	-0.567742	0.240574	0.0182774	0.0570237	-0.867324	0.240923	0.000318218	0.00214733	-0.91191	0.24145	0.000158849	0.000697644
ENSMUSG00000001948	Spa17	-0.642738	0.224666	0.00422485	0.0173217	-0.505213	0.224499	0.0244233	0.0757864	-0.544293	0.225135	0.0156217	0.0394367
ENSMUSG00000001962	Fam50a	1.16399	0.18132	1.37e-10	3.51e-09	0.397751	0.182091	0.0289361	0.0866264	0.947078	0.181846	1.91e-07	1.51e-06
ENSMUSG00000001986	Gria3	-0.482368	0.368308	0.190301	0.344524	-0.917774	0.368874	0.0128449	0.0458208	-0.556337	0.368851	0.131478	0.229041
ENSMUSG00000001995	Sipa1l2	1.57624	0.416269	0.000152722	0.00102393	2.4704	0.415062	2.65e-09	6.43e-08	2.71759	0.415167	5.92e-11	7.92e-10
ENSMUSG00000001999	Blvra	-0.416387	0.14032	0.00300311	0.0130142	-0.0894426	0.140222	0.523563	0.690811	-0.394123	0.140461	0.00501719	0.0147288
ENSMUSG00000002006	Pdzd4	0.00392844	0.179285	0.982518	0.991568	-0.398598	0.179715	0.0265587	0.0810194	-0.60292	0.180467	0.000835107	0.00306881
ENSMUSG00000002010	Idh3g	0.186594	0.0807715	0.0208802	0.0633519	-0.150284	0.0808958	0.0632042	0.156497	0.201895	0.0808923	0.0125656	0.0327237
ENSMUSG00000002012	Pnck	-1.68364	0.291641	7.79e-09	1.41e-07	-1.52574	0.291555	1.67e-07	2.82e-06	-1.41347	0.291713	1.26e-06	8.6e-06
ENSMUSG00000002015	Bcap31	-0.273246	0.0896234	0.00229741	0.0103942	-0.335019	0.0896337	0.00018575	0.00134675	-0.149001	0.0896549	0.0965255	0.178913
ENSMUSG00000002017	Fam98a	0.535014	0.134013	6.54e-05	0.000486142	0.452171	0.134095	0.000746166	0.00444603	0.574243	0.134275	1.9e-05	0.000102803
ENSMUSG00000002028	Kmt2a	-0.301604	0.102206	0.00316801	0.0136225	-0.082002	0.102081	0.421801	0.601176	-0.264038	0.102462	0.00996792	0.0268184
ENSMUSG00000002031	Ift46	-0.237975	0.10324	0.0211635	0.0640714	-0.458726	0.103306	8.98e-06	9.63e-05	-0.264779	0.103353	0.0104103	0.0278378
ENSMUSG00000002032	Tmem25	-1.26463	0.15408	2.26e-16	1.41e-14	-0.465046	0.15396	0.002523	0.0121686	-1.75567	0.154316	5.44e-30	4.92e-28
ENSMUSG00000002043	Trappc6a	0.331664	0.134151	0.0134237	0.0445512	0.126375	0.134434	0.34719	0.530127	0.366463	0.134557	0.00645973	0.0183115
ENSMUSG00000002052	Supt6	0.215026	0.129069	0.0957167	0.207102	0.531804	0.128953	3.72e-05	0.000331785	0.438538	0.129137	0.000683985	0.00257251
ENSMUSG00000002058	Unc119	0.353784	0.385118	0.358286	0.536675	-1.39561	0.386577	0.000305996	0.00207664	-1.37132	0.387087	0.000396094	0.00158609
ENSMUSG00000002059	Rab34	2.2715	0.428656	1.16e-07	1.69e-06	1.28065	0.429869	0.00289048	0.0136253	2.19805	0.429086	3.01e-07	2.3e-06
ENSMUSG00000002068	Ccne1	0.809255	0.331686	0.0146945	0.0479472	0.682119	0.331868	0.0398408	0.110418	0.732352	0.332273	0.0275197	0.0636105
ENSMUSG00000002083	Bbc3	0.671764	0.490472	0.170803	0.318503	0.598387	0.491077	0.223026	0.391667	1.1508	0.48987	0.018814	0.046132
ENSMUSG00000002102	Psmc3	-0.329307	0.0746615	1.03e-05	9.59e-05	0.129439	0.0746126	0.082774	0.191408	-0.268173	0.074707	0.000331095	0.00135016
ENSMUSG00000002104	Rapsn	-0.871755	0.187378	3.28e-06	3.44e-05	-0.476831	0.186688	0.0106445	0.0396498	-0.544792	0.187455	0.0036579	0.0112075
ENSMUSG00000002105	Slc39a13	-0.0231082	0.206073	0.910716	0.954083	-0.527412	0.206878	0.0107912	0.040026	-0.611971	0.207741	0.00322086	0.010045
ENSMUSG00000002107	Celf2	0.356434	0.136861	0.00920469	0.0328536	-0.321686	0.137145	0.0189968	0.062549	0.20814	0.137057	0.128854	0.225741
ENSMUSG00000002109	Ddb2	-0.44295	0.424148	0.296333	0.472441	-1.20551	0.426941	0.00474892	0.0205692	-1.7408	0.43221	5.63e-05	0.000274381
ENSMUSG00000002190	Clgn	-0.385446	0.156291	0.0136554	0.0451672	-0.972491	0.156412	5.05e-10	1.39e-08	-1.06056	0.156536	1.24e-11	1.82e-10
ENSMUSG00000002221	Paxip1	0.313031	0.151426	0.038713	0.103955	-0.240718	0.152234	0.113825	0.242037	0.5467	0.151582	0.000310193	0.00127515
ENSMUSG00000002222	Rmnd5a	-0.365889	0.150674	0.0151682	0.0492322	-0.254309	0.150608	0.0913072	0.205602	-0.324064	0.150971	0.0318306	0.071578
ENSMUSG00000002228	Ppm1j	0.798858	0.255095	0.00173851	0.00824405	0.973707	0.255063	0.000134801	0.00101905	0.906801	0.25516	0.000379633	0.00152752
ENSMUSG00000002233	Rhoc	1.54178	0.205809	6.82e-14	3.05e-12	2.33043	0.205701	9.41e-30	1.67e-27	3.3	0.205648	6.01e-58	2.28e-55
ENSMUSG00000002250	Ppard	0.932359	0.407738	0.0222155	0.0666986	1.27273	0.406929	0.00176219	0.00904669	1.38362	0.407505	0.000685413	0.0025773
ENSMUSG00000002265	Peg3	-0.618058	0.172118	0.000329547	0.00199719	-0.820956	0.172152	1.85e-06	2.42e-05	-1.20618	0.172306	2.56e-12	4.08e-11
ENSMUSG00000002279	Lmf1	-0.212796	0.189709	0.261989	0.432983	-0.485351	0.189906	0.0105962	0.0395229	-0.46927	0.190175	0.0136034	0.0350427
ENSMUSG00000002297	Dbf4	3.36303	0.483204	3.41e-12	1.13e-10	3.66132	0.482496	3.24e-14	1.65e-12	3.70844	0.483269	1.67e-14	3.59e-13
ENSMUSG00000002308	Cd320	0.391913	0.236484	0.0974694	0.209627	0.428155	0.236474	0.0702067	0.1691	0.599288	0.23668	0.0113393	0.0299279
ENSMUSG00000002319	Ipo4	0.176912	0.132328	0.181247	0.332372	0.377864	0.132256	0.00427595	0.0188291	0.154503	0.132522	0.243668	0.37182
ENSMUSG00000002324	Rec8	5.64361	1.93165	0.0034818	0.0147247	3.14812	1.95512	0.107356	0.231624	6.27503	1.93084	0.00115444	0.0040924
ENSMUSG00000002325	Irf9	-0.672702	0.232044	0.00374326	0.0156752	0.328991	0.231371	0.155049	0.302045	-0.0114203	0.231796	0.960705	0.974099
ENSMUSG00000002326	Gmpr2	-0.259693	0.11616	0.0253744	0.0742811	-0.29657	0.1162	0.0107034	0.0398157	-0.31518	0.116458	0.00680206	0.0191516
ENSMUSG00000002329	Mdp1	-0.62046	0.103087	1.76e-09	3.66e-08	-0.352397	0.102957	0.000619895	0.00379409	-0.503705	0.103248	1.07e-06	7.38e-06
ENSMUSG00000002332	Dhrs1	-0.306328	0.121741	0.0118622	0.0402185	1.02862	0.121659	2.79e-17	1.84e-15	0.564435	0.121701	3.52e-06	2.2e-05
ENSMUSG00000002341	Ncan	-1.22248	0.223575	4.56e-08	7.16e-07	-0.412046	0.223434	0.0651609	0.159869	-0.519595	0.223507	0.0200859	0.0488052
ENSMUSG00000002343	Armc6	0.242111	0.116727	0.0380639	0.102526	0.384994	0.116673	0.000967634	0.00554732	0.0921464	0.117028	0.431054	0.565258
ENSMUSG00000002346	Slc25a42	-0.206766	0.350842	0.555632	0.715155	-0.548873	0.351612	0.118519	0.249345	-1.0271	0.354152	0.00372964	0.0113928
ENSMUSG00000002365	Snx9	-0.0916473	0.29732	0.757896	0.861363	-0.817135	0.298579	0.00620508	0.0256935	-1.04796	0.30005	0.000478347	0.00187798
ENSMUSG00000002379	Ndufa11	0.104027	0.124467	0.403278	0.581807	-0.532466	0.124522	1.9e-05	0.000184292	-0.111255	0.124515	0.371586	0.507723
ENSMUSG00000002395	Use1	-0.326534	0.0840065	0.000101486	0.000712543	-0.345092	0.0840229	4.01e-05	0.000354514	-0.450316	0.0842141	8.93e-08	7.47e-07
ENSMUSG00000002413	Braf	-0.652097	0.129407	4.68e-07	5.89e-06	-0.568699	0.12939	1.11e-05	0.000115681	-0.814039	0.129597	3.36e-10	4.05e-09
ENSMUSG00000002458	Rgs19	-0.0252405	0.138819	0.855722	0.923843	0.517505	0.138507	0.000186737	0.00135241	0.626216	0.138636	6.27e-06	3.72e-05
ENSMUSG00000002459	Rgs20	1.67872	0.526812	0.00143971	0.00703546	3.1483	0.526055	2.17e-09	5.33e-08	3.33625	0.526108	2.28e-10	2.8e-09
ENSMUSG00000002475	Abhd3	0.496993	0.164102	0.0024572	0.0110006	-0.101163	0.164509	0.538595	0.701974	0.156206	0.164579	0.342557	0.478724
ENSMUSG00000002477	Snrpd1	-0.33226	0.110891	0.00273297	0.0120283	-0.0118252	0.110685	0.914919	0.955062	-0.0243957	0.110938	0.825946	0.883904
ENSMUSG00000002496	Tsc2	-1.21736	0.250758	1.21e-06	1.4e-05	0.163476	0.249367	0.512105	0.681245	-1.41281	0.251833	2.02e-08	1.9e-07
ENSMUSG00000002504	Slc9a3r2	0.00643356	0.30387	0.983108	0.991816	-1.04891	0.304133	0.00056296	0.00350749	-1.68985	0.304623	2.9e-08	2.66e-07
ENSMUSG00000002546	Golga2	0.337365	0.137382	0.0140619	0.0463186	0.287011	0.137422	0.0367489	0.103855	0.146194	0.137728	0.288476	0.421691
ENSMUSG00000002550	Uck1	0.780653	0.16447	2.07e-06	2.29e-05	0.287523	0.166013	0.0832854	0.19227	0.640916	0.165872	0.000111587	0.000509001
ENSMUSG00000002565	Scin	0.146907	0.908064	0.871478	0.932461	-4.1926	0.922511	5.5e-06	6.27e-05	0.241423	0.908224	0.790379	0.858801
ENSMUSG00000002580	Mien1	0.491283	0.0970456	4.14e-07	5.28e-06	0.283509	0.0971149	0.00350798	0.0159797	0.483731	0.097164	6.41e-07	4.62e-06
ENSMUSG00000002602	Axl	1.44091	0.404587	0.000368823	0.00219293	0.977493	0.405075	0.0158168	0.0541326	2.98038	0.403914	1.6e-13	3.08e-12
ENSMUSG00000002608	Ccdc97	0.675018	0.239746	0.00486929	0.0194795	0.622241	0.239807	0.00946574	0.0359622	0.166523	0.24065	0.488956	0.619434
ENSMUSG00000002617	Zfp40	-0.268595	0.185758	0.148194	0.286647	-0.207903	0.185734	0.262987	0.440197	-0.869628	0.186735	3.21e-06	2.02e-05
ENSMUSG00000002635	Pdcd2l	0.751043	0.183973	4.46e-05	0.000347926	0.0755687	0.184536	0.682168	0.80819	0.767533	0.184223	3.1e-05	0.000159803
ENSMUSG00000002661	Alkbh7	-0.851761	0.190098	7.44e-06	7.15e-05	-0.700305	0.189845	0.000225293	0.00159119	-0.844055	0.190977	9.88e-06	5.65e-05
ENSMUSG00000002679	Med6	-0.226118	0.128092	0.0775172	0.176846	-0.561492	0.128378	1.22e-05	0.00012611	-0.443854	0.128589	0.000557005	0.00214582
ENSMUSG00000002688	Prkd1	-0.217072	0.23406	0.353708	0.532753	-0.984484	0.234808	2.76e-05	0.000255026	-1.0757	0.235421	4.89e-06	2.97e-05
ENSMUSG00000002699	Lcp2	-1.94068	1.14432	0.0899011	0.197835	-1.22628	1.13809	0.281264	0.46021	-3.53046	1.18869	0.00297764	0.00936184
ENSMUSG00000002718	Cse1l	-0.273733	0.0984969	0.00545085	0.0214302	0.213179	0.0982247	0.0299827	0.0889915	-0.122131	0.0986568	0.215741	0.338638
ENSMUSG00000002732	Fkbp7	0.0295159	0.474488	0.950399	0.975168	-1.2367	0.476516	0.00945093	0.0359572	-0.128345	0.475111	0.787055	0.856824
ENSMUSG00000002733	Plekha3	0.213827	0.126328	0.0905253	0.198867	0.181787	0.126375	0.1503	0.295594	0.355343	0.126514	0.00497377	0.0146219
ENSMUSG00000002741	Ykt6	0.304068	0.139969	0.0298259	0.0848661	0.391548	0.13993	0.00513921	0.0219627	0.358769	0.140204	0.0105	0.028046
ENSMUSG00000002768	Mea1	-0.257123	0.0906786	0.00457477	0.0185058	-0.0666228	0.0906446	0.462346	0.638044	-0.198021	0.0907547	0.0291141	0.0665386
ENSMUSG00000002771	Grin2d	-4.12126	0.998063	3.64e-05	0.0002918	-2.13537	0.959093	0.0259842	0.0796074	-4.51348	1.02834	1.14e-05	6.42e-05
ENSMUSG00000002778	Kdelr1	-0.0882659	0.142446	0.535491	0.700435	0.344034	0.1421	0.0154748	0.0532693	0.367837	0.142362	0.00977158	0.0263668
ENSMUSG00000002799	Jag2	-2.3642	0.626015	0.000158994	0.00106127	-0.459247	0.614015	0.454496	0.63087	-2.19261	0.628197	0.000482445	0.00189184
ENSMUSG00000002803	Btbd6	0.714783	0.276638	0.00977112	0.0344617	0.756391	0.276623	0.00624998	0.0258345	0.475519	0.277334	0.0864173	0.163562
ENSMUSG00000002804	Nudt14	-0.978656	0.169064	7.09e-09	1.3e-07	-0.929211	0.169037	3.86e-08	7.57e-07	-1.39823	0.170589	2.47e-16	6.54e-15
ENSMUSG00000002808	Epdr1	-0.322967	0.101175	0.0014121	0.00693105	-0.422212	0.101204	3.02e-05	0.000276569	-0.623409	0.101365	7.74e-10	8.88e-09
ENSMUSG00000002812	Flii	0.587175	0.141625	3.38e-05	0.000273884	0.535854	0.141652	0.000155018	0.00115511	0.580979	0.141775	4.17e-05	0.000209013
ENSMUSG00000002871	Tpra1	0.373427	0.158153	0.0182174	0.0568921	-0.563654	0.158719	0.000383385	0.0025177	-0.175504	0.158683	0.268726	0.400515
ENSMUSG00000002881	Nab1	1.01596	0.194597	1.78e-07	2.46e-06	0.628567	0.195011	0.00126752	0.00692333	1.19465	0.194773	8.59e-10	9.8e-09
ENSMUSG00000002897	Il17ra	4.13971	0.356758	3.95e-31	9.96e-29	4.51251	0.356463	9.96e-37	2.51e-34	5.1591	0.356261	1.59e-47	3.84e-45
ENSMUSG00000002908	Kcnn1	-0.201326	0.443374	0.649773	0.785691	-1.4156	0.444254	0.00144023	0.00769018	-1.15516	0.444349	0.00933124	0.0253263
ENSMUSG00000002948	Map2k7	0.440922	0.155153	0.00448533	0.018197	0.299552	0.155284	0.0537236	0.138329	0.426037	0.155474	0.00613923	0.0175223
ENSMUSG00000002963	Pnkp	0.413582	0.159714	0.009611	0.0340412	0.367426	0.159789	0.0214795	0.0686152	0.601664	0.1599	0.000168056	0.000734981
ENSMUSG00000002968	Med25	0.325642	0.196942	0.0982317	0.210927	0.16412	0.197168	0.40519	0.586684	0.690833	0.196947	0.000451984	0.00178669
ENSMUSG00000002980	Bcam	0.794799	0.167583	2.11e-06	2.33e-05	0.843612	0.167575	4.8e-07	7.22e-06	1.01804	0.167636	1.26e-09	1.4e-08
ENSMUSG00000002983	Relb	1.65982	0.396295	2.81e-05	0.000232244	0.891725	0.398397	0.0252027	0.0776551	1.74856	0.396906	1.06e-05	6e-05
ENSMUSG00000002984	Tomm40	0.607163	0.23574	0.0100076	0.0351025	0.231137	0.23638	0.328163	0.511726	0.58841	0.236345	0.0127877	0.0332033
ENSMUSG00000002996	Hbp1	-0.514614	0.104092	7.66e-07	9.27e-06	-0.653435	0.104159	3.53e-10	1.01e-08	-0.540029	0.104265	2.23e-07	1.74e-06
ENSMUSG00000002997	Prkar2b	0.284366	0.28676	0.321368	0.499819	-0.855077	0.286835	0.00287242	0.0135593	-1.31122	0.286938	4.88e-06	2.97e-05
ENSMUSG00000003031	Cdkn1b	-0.0428127	0.1811	0.813119	0.897086	-0.711835	0.181421	8.72e-05	0.000703057	-0.386886	0.181433	0.0329749	0.073654
ENSMUSG00000003033	Ap1m1	-0.143536	0.0929819	0.122663	0.249511	-0.00901554	0.0929694	0.922748	0.958831	-0.229016	0.0930458	0.0138424	0.0355758
ENSMUSG00000003038	Hmgn2	-0.910039	0.225381	5.4e-05	0.000411461	-1.08952	0.226761	1.55e-06	2.06e-05	-1.05925	0.228647	3.61e-06	2.25e-05
ENSMUSG00000003039	Fam32a	-0.414301	0.101834	4.73e-05	0.000366661	-0.171292	0.101791	0.0924185	0.207235	-0.30778	0.101895	0.00252302	0.00811951
ENSMUSG00000003062	Stard3nl	-0.307865	0.0861435	0.000351754	0.00210951	-0.106122	0.0861157	0.217829	0.384741	-0.272482	0.0862071	0.00157347	0.00537087
ENSMUSG00000003070	Efna2	1.76419	0.49165	0.000332831	0.00201562	2.15999	0.49029	1.06e-05	0.000110838	2.34217	0.490826	1.83e-06	1.21e-05
ENSMUSG00000003072	Atp5d	0.41594	0.205131	0.0425929	0.111939	0.581633	0.205113	0.004573	0.0199056	0.58626	0.20516	0.0042689	0.0127983
ENSMUSG00000003119	Cdk12	0.627752	0.183264	0.000613926	0.00340017	0.6514	0.183269	0.000378927	0.00249182	0.696695	0.183595	0.000147799	0.000653945
ENSMUSG00000003123	Lipe	0.897726	0.366729	0.0143681	0.047113	0.700153	0.367362	0.0566641	0.144063	1.25069	0.366767	0.000649526	0.00246125
ENSMUSG00000003131	Pafah1b2	-0.136881	0.0686402	0.0461331	0.119006	0.24756	0.0685468	0.000304373	0.0020673	0.00389628	0.0687133	0.954781	0.96951
ENSMUSG00000003134	Tbc1d8	-0.358642	0.369629	0.33191	0.511107	-1.0055	0.370628	0.00666864	0.0272641	-0.513658	0.370367	0.165476	0.274622
ENSMUSG00000003153	Slc2a3	0.786291	0.129522	1.27e-09	2.75e-08	0.482625	0.129579	0.000195668	0.0014058	0.872174	0.129572	1.68e-11	2.42e-10
ENSMUSG00000003154	Foxj2	0.358359	0.211697	0.0904956	0.198854	0.495337	0.211594	0.0192333	0.0631031	0.688181	0.211738	0.0011534	0.00408958
ENSMUSG00000003161	Sri	-0.372474	0.0862807	1.58e-05	0.000139519	-0.279859	0.0862702	0.00117869	0.00654764	-0.30077	0.0863342	0.000494363	0.00193094
ENSMUSG00000003184	Irf3	0.153514	0.245798	0.532263	0.697922	0.192188	0.245781	0.434246	0.611941	0.581312	0.245687	0.0179783	0.0443768
ENSMUSG00000003199	Mpnd	0.169891	0.13834	0.219424	0.381038	0.401066	0.138261	0.00372216	0.0167583	0.300254	0.13845	0.0301064	0.0683869
ENSMUSG00000003200	Sh3gl1	0.452377	0.226617	0.0459098	0.118577	1.11868	0.226006	7.43e-07	1.06e-05	0.897787	0.22653	7.39e-05	0.00034997
ENSMUSG00000003228	Grk5	-0.25008	0.390709	0.522129	0.690177	-1.08651	0.392939	0.00569075	0.0239207	-1.37473	0.395553	0.000509954	0.00198383
ENSMUSG00000003234	Abcf3	-0.552242	0.111416	7.18e-07	8.72e-06	0.0428237	0.111223	0.700218	0.820361	-0.353097	0.111491	0.00154002	0.00526967
ENSMUSG00000003235	Eif2b5	0.45925	0.11258	4.52e-05	0.000352024	0.457564	0.112598	4.83e-05	0.00041899	0.563352	0.112753	5.84e-07	4.24e-06
ENSMUSG00000003269	Cyth2	0.864985	0.14245	1.26e-09	2.73e-08	1.34728	0.142229	2.73e-21	2.61e-19	1.49722	0.142316	6.96e-26	4.62e-24
ENSMUSG00000003279	Dlgap1	0.320188	0.164924	0.0522055	0.130486	0.499265	0.164834	0.00245453	0.011896	0.49423	0.165053	0.00275014	0.00874563
ENSMUSG00000003299	Mrpl4	-0.287744	0.100236	0.00409604	0.0168848	-0.202786	0.10021	0.04301	0.116754	-0.300441	0.100438	0.0027779	0.00881939
ENSMUSG00000003316	Glg1	-0.556359	0.0923914	1.73e-09	3.6e-08	-0.42109	0.0923611	5.14e-06	5.89e-05	-0.803151	0.0926123	4.24e-18	1.42e-16
ENSMUSG00000003344	Btbd2	-0.16859	0.13053	0.196501	0.352302	-0.0677918	0.130496	0.603416	0.752249	-0.402629	0.130876	0.00209499	0.00689798
ENSMUSG00000003355	Fkbp11	-1.57859	0.570668	0.00567115	0.0221551	-0.277036	0.564297	0.623469	0.766178	0.373769	0.563422	0.507081	0.635869
ENSMUSG00000003382	Etv3	-0.326144	0.186457	0.0802635	0.181379	-0.232245	0.186368	0.212703	0.377892	-0.669057	0.187748	0.00036583	0.00148021
ENSMUSG00000003402	Prkcsh	0.486538	0.15618	0.00183798	0.00865169	0.386494	0.156292	0.0134019	0.0474279	0.557483	0.156454	0.00036631	0.00148155
ENSMUSG00000003410	Elavl3	0.377376	0.0858862	1.11e-05	0.000102607	0.456095	0.0858811	1.09e-07	1.93e-06	0.667315	0.0858944	7.91e-15	1.76e-13
ENSMUSG00000003418	St8sia6	0.200594	0.818812	0.80647	0.892719	0.978704	0.815878	0.230306	0.400554	2.41762	0.813585	0.00296286	0.00932684
ENSMUSG00000003420	Fcgrt	-1.81148	0.385637	2.64e-06	2.83e-05	-1.48811	0.385308	0.0001124	0.000869439	-1.25936	0.385431	0.00108534	0.00387716
ENSMUSG00000003423	Pih1d1	0.460153	0.149796	0.00212732	0.00975452	0.204882	0.149911	0.171723	0.325058	0.420602	0.149973	0.00503921	0.0147726
ENSMUSG00000003435	Supt5	0.0653529	0.110527	0.55433	0.714481	0.521618	0.110402	2.3e-06	2.93e-05	0.234788	0.1106	0.0337652	0.0750667
ENSMUSG00000003437	Paf1	0.54613	0.175985	0.00191396	0.00892362	0.415551	0.176158	0.0183257	0.0607478	0.585993	0.176361	0.000891565	0.0032526
ENSMUSG00000003452	Bicd1	-0.147459	0.0997399	0.139291	0.273976	-0.243731	0.0998023	0.0146006	0.0508379	-0.408175	0.100117	4.56e-05	0.000227035
ENSMUSG00000003464	Pex19	-0.23552	0.128328	0.0664616	0.157245	-0.20953	0.128328	0.102517	0.22397	-0.480763	0.128475	0.000182503	0.000791688
ENSMUSG00000003476	Crhr2	-2.9537	1.04951	0.00488732	0.0195375	-1.13686	1.03342	0.271291	0.449068	-2.5473	1.04881	0.0151505	0.0384394
ENSMUSG00000003500	Impdh1	0.246455	0.141243	0.0810015	0.182776	0.40215	0.141155	0.00438557	0.0192204	0.30359	0.141492	0.031902	0.0716805
ENSMUSG00000003518	Dusp3	-0.381739	0.154075	0.0132264	0.043993	-0.613942	0.154083	6.76e-05	0.000562262	-0.558129	0.154093	0.000292307	0.0012097
ENSMUSG00000003528	Slc25a1	1.63752	0.156923	1.71e-25	2.91e-23	0.746622	0.157116	2.01e-06	2.6e-05	1.3578	0.157048	5.34e-18	1.76e-16
ENSMUSG00000003531	Dgcr6	-0.102285	0.16625	0.538392	0.702584	-0.254978	0.166446	0.125548	0.259731	-0.428318	0.167144	0.0103902	0.0278062
ENSMUSG00000003541	Ier3	0.755667	0.153312	8.27e-07	9.92e-06	0.241516	0.153562	0.115775	0.245058	0.932507	0.153392	1.21e-09	1.35e-08
ENSMUSG00000003545	Fosb	-0.529559	0.378157	0.161403	0.306232	-0.930401	0.378501	0.0139665	0.0490508	-0.280232	0.378247	0.458772	0.591133
ENSMUSG00000003549	Ercc1	-0.363259	0.108686	0.000830974	0.00440593	-0.176663	0.108614	0.103838	0.226084	-0.305563	0.108853	0.0049988	0.0146825
ENSMUSG00000003573	Homer3	2.27398	0.488686	3.27e-06	3.43e-05	1.17303	0.49229	0.0171815	0.0577596	2.49071	0.489027	3.52e-07	2.66e-06
ENSMUSG00000003581	Rnf215	0.7559	0.230626	0.00104692	0.00538627	0.619605	0.230845	0.00727301	0.0292148	0.997927	0.230792	1.53e-05	8.44e-05
ENSMUSG00000003604	Aven	0.42623	0.213002	0.0453855	0.117569	0.265481	0.213325	0.213318	0.378662	0.607179	0.213314	0.00442144	0.0132104
ENSMUSG00000003623	Crot	0.218221	0.110319	0.0479176	0.122527	0.261232	0.110315	0.0178817	0.059644	0.468999	0.110346	2.14e-05	0.000114223
ENSMUSG00000003644	Rps6ka1	1.0528	0.337933	0.00183698	0.00865147	1.13537	0.337866	0.000778287	0.00459305	0.956614	0.338605	0.00472565	0.0140037
ENSMUSG00000003721	Insig2	0.336332	0.10402	0.00122356	0.00614323	-0.269791	0.104287	0.00968179	0.036704	0.0491985	0.1043	0.637139	0.743261
ENSMUSG00000003746	Man1a	-0.915229	0.545677	0.0934964	0.20359	1.95846	0.540044	0.000287313	0.00196667	1.68667	0.540538	0.00180631	0.0060479
ENSMUSG00000003752	Itpkc	0.891554	0.583147	0.126298	0.254706	2.58923	0.578173	7.52e-06	8.26e-05	1.76651	0.581013	0.00236272	0.00766433
ENSMUSG00000003762	Coq8b	1.29932	0.213201	1.1e-09	2.4e-08	1.44781	0.21306	1.08e-11	3.92e-10	1.45868	0.213474	8.31e-12	1.24e-10
ENSMUSG00000003779	Kif20a	1.15231	0.419264	0.00598843	0.0231073	1.2133	0.419199	0.00379973	0.017043	1.85572	0.418687	9.33e-06	5.35e-05
ENSMUSG00000003808	Farsa	-0.162441	0.111984	0.146897	0.284601	0.357391	0.111756	0.00138398	0.00744231	-0.0861237	0.11216	0.442568	0.576543
ENSMUSG00000003809	Gcdh	-0.318841	0.184987	0.0847831	0.1894	-0.511525	0.185333	0.00577949	0.0242325	-0.22918	0.185421	0.216459	0.339446
ENSMUSG00000003810	Mast2	0.291287	0.116449	0.0123695	0.0416422	0.189652	0.116546	0.10368	0.2258	-0.0628307	0.117109	0.591604	0.707768
ENSMUSG00000003813	Rad23a	-0.512844	0.09214	2.61e-08	4.27e-07	-0.356832	0.0920715	0.000106365	0.00082776	-0.67581	0.0924962	2.74e-13	5.07e-12
ENSMUSG00000003814	Calr	0.160056	0.0774753	0.0388377	0.104205	0.296361	0.0774583	0.000130206	0.000988355	0.210932	0.0775327	0.00651714	0.0184554
ENSMUSG00000003849	Nqo1	-0.755734	0.274969	0.00598806	0.0231073	-0.338745	0.274611	0.217372	0.384138	-0.774407	0.275434	0.00492975	0.014513
ENSMUSG00000003865	Gys1	-0.239451	0.14186	0.0914219	0.200139	0.131521	0.141667	0.353211	0.536322	-0.407751	0.142267	0.00415569	0.0125039
ENSMUSG00000003872	Lin7b	-2.34746	0.371214	2.55e-10	6.26e-09	-1.47864	0.36862	6.04e-05	0.000508429	-2.7905	0.375489	1.07e-13	2.11e-12
ENSMUSG00000003873	Bax	0.627765	0.0955111	4.94e-11	1.37e-09	0.107829	0.095829	0.260493	0.437409	0.435522	0.0958361	5.51e-06	3.3e-05
ENSMUSG00000003970	Rpl8	0.0696883	0.0806671	0.387643	0.567244	0.257549	0.0806296	0.0014021	0.00751304	0.306172	0.0807018	0.000148315	0.000656051
ENSMUSG00000003974	Grm3	-1.2207	0.908017	0.178834	0.329349	-3.36711	0.940781	0.000344834	0.00230175	-1.37538	0.912103	0.131575	0.229091
ENSMUSG00000003992	Ssbp2	-0.540819	0.122177	9.58e-06	8.99e-05	-0.589316	0.122202	1.42e-06	1.9e-05	-0.840001	0.122454	6.9e-12	1.04e-10
ENSMUSG00000004018	Fancl	-0.633897	0.32286	0.0496022	0.125696	-0.287236	0.321879	0.372194	0.55607	-0.773068	0.324902	0.0173415	0.043039
ENSMUSG00000004031	Brinp2	0.281086	0.278334	0.312548	0.490084	-0.954625	0.279645	0.000640854	0.00390515	-0.0558032	0.278928	0.841431	0.894212
ENSMUSG00000004032	Gstm5	-0.710852	0.115519	7.58e-10	1.7e-08	-0.682451	0.115518	3.47e-09	8.17e-08	-0.948875	0.115631	2.29e-16	6.08e-15
ENSMUSG00000004040	Stat3	0.60329	0.0869553	3.98e-12	1.31e-10	0.595132	0.0869582	7.71e-12	2.86e-10	0.698804	0.0869824	9.45e-16	2.35e-14
ENSMUSG00000004043	Stat5a	1.85038	0.286647	1.08e-10	2.82e-09	3.04056	0.285851	2.01e-26	2.83e-24	3.41655	0.28584	6.29e-33	6.75e-31
ENSMUSG00000004044	Cavin1	0.984121	0.323076	0.00231833	0.0104746	1.35933	0.32306	2.58e-05	0.000240858	1.32733	0.323078	3.98e-05	0.000201129
ENSMUSG00000004054	Map3k11	0.470197	0.375779	0.21084	0.370386	1.00469	0.374494	0.00730092	0.0293128	1.06835	0.37514	0.00440114	0.0131545
ENSMUSG00000004070	Hmox2	-0.664467	0.116509	1.18e-08	2.05e-07	-0.67123	0.116515	8.37e-09	1.85e-07	-1.1259	0.116726	5.13e-22	2.56e-20
ENSMUSG00000004071	Cdip1	-0.201924	0.11462	0.0781226	0.177916	-0.293171	0.114646	0.0105525	0.0394126	-0.280868	0.114735	0.0143664	0.0367016
ENSMUSG00000004085	Map3k20	1.16473	0.192458	1.43e-09	3.05e-08	1.08787	0.192503	1.59e-08	3.36e-07	1.54686	0.192454	9.16e-16	2.28e-14
ENSMUSG00000004098	Col5a3	4.0256	0.280742	1.25e-46	7.98e-44	3.45302	0.280793	9.36e-35	2.08e-32	4.58061	0.280731	7.51e-60	3.29e-57
ENSMUSG00000004099	Dnmt1	0.758653	0.189647	6.33e-05	0.000470911	0.823715	0.18962	1.4e-05	0.000142315	0.909745	0.18982	1.65e-06	1.1e-05
ENSMUSG00000004105	Angptl2	3.01235	0.325344	2.06e-20	1.98e-18	2.87513	0.325397	9.94e-19	7.92e-17	4.15823	0.32516	1.91e-37	2.74e-35
ENSMUSG00000004110	Cacna1e	-2.25161	0.606473	0.000205113	0.00132813	-0.281942	0.604162	0.640739	0.778644	-2.56548	0.608351	2.47e-05	0.000130419
ENSMUSG00000004113	Cacna1b	-0.0394389	0.115803	0.733428	0.845002	0.346744	0.115703	0.00272791	0.0129988	0.197328	0.115847	0.0885028	0.166626
ENSMUSG00000004127	Trmt10a	0.117629	0.135274	0.384543	0.564406	0.433636	0.135008	0.0013185	0.00715022	0.283646	0.135493	0.03631	0.0799317
ENSMUSG00000004151	Etv1	-2.89868	0.432606	2.08e-11	6.08e-10	-2.47183	0.432029	1.06e-08	2.3e-07	-3.95462	0.436551	1.32e-19	5.13e-18
ENSMUSG00000004187	Kifc2	-0.93205	0.263682	0.000408158	0.00238843	-0.746254	0.263355	0.0046021	0.0200166	-1.44837	0.266315	5.37e-08	4.67e-07
ENSMUSG00000004207	Psap	0.389185	0.0915725	2.14e-05	0.000183116	-0.0652807	0.0915963	0.476031	0.649555	0.328076	0.0915939	0.000341166	0.00138812
ENSMUSG00000004264	Phb2	0.74545	0.163471	5.11e-06	5.09e-05	0.650883	0.163595	6.93e-05	0.000572622	1.00917	0.163576	6.85e-10	7.96e-09
ENSMUSG00000004285	Atp6v1f	0.453694	0.0989708	4.56e-06	4.58e-05	-0.440366	0.0990809	8.81e-06	9.5e-05	0.18696	0.09904	0.0590636	0.119548
ENSMUSG00000004317	Clcn5	1.56859	0.167778	8.83e-21	8.91e-19	0.925274	0.167977	3.62e-08	7.13e-07	2.31104	0.167702	3.34e-43	6.46e-41
ENSMUSG00000004319	Clcn3	-0.156506	0.0714487	0.0284907	0.0816667	-0.0415335	0.0714228	0.560893	0.719103	-0.189322	0.0715888	0.00817931	0.022534
ENSMUSG00000004347	Pde1c	-0.0547046	0.221401	0.804844	0.891881	1.2951	0.221257	4.82e-09	1.12e-07	1.25781	0.221287	1.32e-08	1.27e-07
ENSMUSG00000004356	Utp20	0.752981	0.173978	1.5e-05	0.000133857	0.605812	0.174215	0.000506324	0.00319527	0.680669	0.174615	9.69e-05	0.000448748
ENSMUSG00000004360	9330159F19Rik	-1.27589	0.1353	4.1e-21	4.46e-19	-0.452567	0.135128	0.000810512	0.00476634	-1.13179	0.135369	6.23e-17	1.79e-15
ENSMUSG00000004364	Cul3	0.193326	0.0892049	0.0302184	0.0857924	0.085974	0.0892599	0.335454	0.51902	0.232763	0.0893494	0.009185	0.0249579
ENSMUSG00000004366	Sst	-8.95241	1.00723	6.21e-19	5.3e-17	-2.95261	0.972189	0.00238883	0.0116077	-8.45991	1.00404	3.58e-17	1.07e-15
ENSMUSG00000004393	Ddx56	-0.387329	0.111847	0.000534164	0.00302019	0.0760965	0.11172	0.495785	0.667695	-0.409678	0.112	0.000254349	0.00106752
ENSMUSG00000004394	Tmed4	-0.443667	0.0819225	6.11e-08	9.34e-07	-0.132652	0.0818561	0.105115	0.228	-0.404421	0.082018	8.19e-07	5.8e-06
ENSMUSG00000004446	Bid	0.395409	0.176556	0.0251191	0.0737411	-0.454014	0.176856	0.0102542	0.0384971	-0.14396	0.176873	0.415693	0.55062
ENSMUSG00000004451	Ralb	0.204452	0.132538	0.12293	0.24982	0.388652	0.132445	0.00334156	0.015373	0.921327	0.132346	3.37e-12	5.25e-11
ENSMUSG00000004462	Tbccd1	-0.208256	0.160743	0.19512	0.350694	-0.420703	0.160994	0.00897103	0.0345123	-0.345026	0.161316	0.0324503	0.072687
ENSMUSG00000004508	Gab2	0.394265	0.164208	0.0163495	0.0522318	0.426784	0.164204	0.00934649	0.0356765	0.427564	0.16458	0.00937927	0.0254472
ENSMUSG00000004530	Coro1c	-0.146032	0.14586	0.316741	0.494702	0.395491	0.145501	0.00656527	0.0269391	0.210443	0.145871	0.149115	0.252862
ENSMUSG00000004535	Tax1bp1	-0.239013	0.0795592	0.00266267	0.0117655	-0.043407	0.0795315	0.585214	0.738122	-0.206437	0.0796251	0.00952498	0.0257807
ENSMUSG00000004552	Ctse	3.93334	1.42935	0.00592609	0.0229412	-2.10723	1.54202	0.17177	0.325058	3.45349	1.43274	0.0159345	0.0400926
ENSMUSG00000004558	Ndrg2	0.391315	0.238938	0.101478	0.21617	0.68341	0.238921	0.00423114	0.0186614	0.740151	0.238939	0.00195059	0.00646471
ENSMUSG00000004561	Mettl17	0.492853	0.217168	0.0232408	0.0691289	0.608511	0.217058	0.00505597	0.0216514	0.465562	0.217754	0.0325156	0.0728037
ENSMUSG00000004562	Arhgef40	0.188123	0.238145	0.429558	0.605402	1.2398	0.237216	1.73e-07	2.92e-06	1.12099	0.237558	2.37e-06	1.53e-05
ENSMUSG00000004567	Mcoln1	1.10028	0.160048	6.21e-12	1.99e-10	0.11298	0.160511	0.48151	0.654511	0.74353	0.160347	3.53e-06	2.2e-05
ENSMUSG00000004568	Arhgef18	0.624806	0.154799	5.43e-05	0.00041359	0.0937992	0.155383	0.546068	0.708114	0.336357	0.155504	0.0305401	0.0692088
ENSMUSG00000004610	Etfb	-0.157166	0.115552	0.173787	0.322582	-0.450671	0.115966	0.000101812	0.000800853	-0.366821	0.116337	0.00161556	0.0054954
ENSMUSG00000004631	Sgce	-0.478347	0.184813	0.00964579	0.0341281	-0.156617	0.184579	0.396156	0.578371	-0.149635	0.18485	0.41823	0.553101
ENSMUSG00000004633	Chn2	-1.77253	0.597422	0.0030075	0.0130299	-0.0611298	0.594712	0.918131	0.956599	-0.259781	0.595278	0.662544	0.763484
ENSMUSG00000004642	Slbp	0.0768662	0.116272	0.508555	0.67846	0.470729	0.11597	4.93e-05	0.000425883	0.273408	0.11644	0.0188711	0.0462651
ENSMUSG00000004667	Polr2e	-0.130247	0.0929687	0.161221	0.30605	-0.279394	0.0930404	0.00267396	0.0128003	-0.424087	0.0932891	5.47e-06	3.28e-05
ENSMUSG00000004668	Abca13	3.01361	1.29542	0.0199996	0.0612041	3.89721	1.28951	0.00250917	0.0121159	3.80033	1.29211	0.00326958	0.010176
ENSMUSG00000004677	Myo9b	1.28966	0.222537	6.82e-09	1.25e-07	1.51071	0.222354	1.09e-11	3.94e-10	1.65905	0.222538	8.98e-14	1.78e-12
ENSMUSG00000004771	Rab11a	0.239282	0.0870473	0.00597998	0.0230908	0.316404	0.087035	0.000277584	0.00191266	0.304968	0.0871306	0.000465035	0.00183263
ENSMUSG00000004788	Eif2b2	-0.153477	0.120185	0.2016	0.358809	0.30044	0.119886	0.0122086	0.044056	0.0811171	0.120297	0.500116	0.629502
ENSMUSG00000004815	Dgkq	0.93782	0.387033	0.0153887	0.0497735	0.677498	0.387849	0.0806708	0.187639	0.977298	0.387963	0.0117673	0.0309105
ENSMUSG00000004843	Chmp2b	0.809152	0.116476	3.73e-12	1.23e-10	0.488563	0.116679	2.82e-05	0.000260658	0.879395	0.116647	4.74e-14	9.73e-13
ENSMUSG00000004846	Plod3	0.162288	0.160657	0.312422	0.489978	1.37053	0.159851	1e-17	6.86e-16	0.75071	0.160455	2.89e-06	1.84e-05
ENSMUSG00000004849	Ap1s1	0.278889	0.115202	0.0154829	0.0500101	1.17981	0.115043	1.12e-24	1.38e-22	0.833369	0.115161	4.6e-13	8.22e-12
ENSMUSG00000004864	Mapk13	-0.207301	0.415886	0.618163	0.762189	0.944729	0.413912	0.0224636	0.0710558	1.97381	0.413281	1.79e-06	1.18e-05
ENSMUSG00000004865	Srpk1	-0.350483	0.0898644	9.61e-05	0.000680747	0.131355	0.0897994	0.143533	0.286138	-0.171246	0.0898989	0.056797	0.115734
ENSMUSG00000004880	Lbr	-1.38205	0.211042	5.8e-11	1.6e-09	-0.271017	0.209789	0.196408	0.357288	-1.37898	0.211712	7.34e-11	9.73e-10
ENSMUSG00000004885	Crabp2	1.7864	0.703053	0.011056	0.0380979	0.836376	0.706033	0.236171	0.40835	2.22921	0.702906	0.00151697	0.00520579
ENSMUSG00000004892	Bcan	-1.42023	0.516253	0.00594086	0.0229877	-0.804407	0.515176	0.118425	0.249209	-1.66094	0.517929	0.00134181	0.00465843
ENSMUSG00000004897	Hdgf	-0.291084	0.0837315	0.000508202	0.00289057	-0.0342898	0.0836257	0.681777	0.807964	-0.276942	0.0839306	0.000968039	0.0034994
ENSMUSG00000004902	Slc25a18	-3.22446	0.976026	0.00095429	0.00496493	-0.529983	0.955659	0.579187	0.733821	-1.57971	0.96192	0.100539	0.185055
ENSMUSG00000004931	Apba3	0.490841	0.319437	0.124396	0.251668	0.995462	0.318146	0.00175436	0.00901641	0.878447	0.319364	0.00594839	0.0170536
ENSMUSG00000004939	Nmrk2	5.68618	1.34548	2.38e-05	0.000200605	5.1281	1.34894	0.000143786	0.00107914	5.46296	1.34898	5.13e-05	0.000252409
ENSMUSG00000004945	Tmem242	-0.253625	0.109493	0.0205386	0.0625547	-0.413203	0.109532	0.000161651	0.00119279	-0.196875	0.109563	0.0723477	0.141421
ENSMUSG00000004951	Hspb1	1.57899	0.185338	1.6e-17	1.19e-15	2.00091	0.185191	3.27e-27	4.87e-25	2.18914	0.185246	3.17e-32	3.32e-30
ENSMUSG00000004952	Rasa4	0.662393	0.251366	0.00840952	0.0305391	-0.10571	0.25198	0.674837	0.802956	0.0363913	0.252197	0.885266	0.923839
ENSMUSG00000004961	Syt5	0.693716	0.21588	0.00131156	0.00651634	0.21149	0.215974	0.32746	0.510869	0.428518	0.216004	0.0472736	0.0993682
ENSMUSG00000004988	Fxyd4	-0.819343	0.380139	0.0311325	0.0876996	-1.12712	0.382012	0.00317272	0.0147676	-1.57203	0.387983	5.08e-05	0.00025042
ENSMUSG00000005034	Prkacb	-0.191776	0.119484	0.108486	0.227474	-0.616789	0.11959	2.5e-07	4.07e-06	-0.797672	0.119764	2.73e-11	3.82e-10
ENSMUSG00000005045	Chd5	0.0524189	0.211701	0.804437	0.891713	-1.11373	0.214268	2.02e-07	3.36e-06	0.06242	0.212259	0.768701	0.843206
ENSMUSG00000005054	Cstb	1.19956	0.116103	5.06e-25	8.18e-23	0.109177	0.116277	0.347763	0.530613	1.03589	0.116171	4.79e-19	1.76e-17
ENSMUSG00000005069	Pex5	1.50709	0.137955	8.8e-28	1.77e-25	1.45962	0.137985	3.77e-26	5.23e-24	1.65064	0.138054	6e-33	6.49e-31
ENSMUSG00000005078	Jkamp	-0.0628739	0.0836935	0.452508	0.627901	-0.333602	0.0837984	6.86e-05	0.000567734	-0.193665	0.083883	0.0209576	0.0505472
ENSMUSG00000005087	Cd44	1.61258	0.172344	8.22e-21	8.45e-19	1.12674	0.172355	6.26e-11	2.05e-09	1.82765	0.172347	2.84e-26	1.92e-24
ENSMUSG00000005089	Slc1a2	2.06969	0.545768	0.000149289	0.00100536	0.165526	0.54944	0.763213	0.861032	1.93995	0.546315	0.000383815	0.00154286
ENSMUSG00000005103	Wdr1	0.296945	0.071313	3.13e-05	0.00025534	0.662172	0.0712819	1.55e-20	1.42e-18	0.661694	0.071314	1.72e-20	7.43e-19
ENSMUSG00000005124	Wisp1	1.42802	0.416147	0.000600178	0.00333401	2.61829	0.415106	2.84e-10	8.18e-09	2.59774	0.415351	3.99e-10	4.78e-09
ENSMUSG00000005125	Ndrg1	0.958879	0.206044	3.26e-06	3.42e-05	0.561107	0.206114	0.00648253	0.0266371	1.56452	0.206014	3.1e-14	6.49e-13
ENSMUSG00000005142	Man2b1	0.936782	0.212909	1.08e-05	0.000100081	-0.213827	0.21348	0.316524	0.499469	0.716367	0.21314	0.000776557	0.00287417
ENSMUSG00000005148	Klf5	-0.116056	0.295311	0.694321	0.818404	-0.937425	0.296002	0.00154047	0.00809816	-1.15365	0.296737	0.000101159	0.00046616
ENSMUSG00000005150	Wdr83	-0.568107	0.19862	0.00423281	0.0173458	-0.271952	0.198392	0.170444	0.323486	-0.840277	0.199363	2.5e-05	0.000131709
ENSMUSG00000005161	Prdx2	0.259786	0.0971554	0.00749702	0.027721	0.398973	0.0971506	4.01e-05	0.000354904	0.470936	0.0971629	1.25e-06	8.55e-06
ENSMUSG00000005198	Polr2a	0.3374	0.138617	0.0149315	0.0485871	0.638904	0.138511	3.98e-06	4.7e-05	0.647224	0.138644	3.04e-06	1.93e-05
ENSMUSG00000005204	Senp3	0.696663	0.174333	6.44e-05	0.00047908	0.614695	0.174421	0.000424768	0.00274296	0.77835	0.17458	8.26e-06	4.78e-05
ENSMUSG00000005220	Corin	5.24431	0.729091	6.34e-13	2.42e-11	4.98762	0.729428	8.05e-12	2.98e-10	6.66655	0.728283	5.5e-20	2.27e-18
ENSMUSG00000005262	Ufd1	-0.480662	0.0907211	1.17e-07	1.7e-06	-0.106687	0.0906532	0.23925	0.412556	-0.392558	0.0907899	1.53e-05	8.44e-05
ENSMUSG00000005267	Zfp287	0.161723	0.218399	0.459	0.633373	0.568355	0.217905	0.00910005	0.0349118	0.146577	0.219042	0.503385	0.632632
ENSMUSG00000005268	Prlr	-2.1195	0.645895	0.0010326	0.00532578	-0.85703	0.645318	0.184154	0.341069	-3.73861	0.648856	8.32e-09	8.26e-08
ENSMUSG00000005312	Ubqln1	0.0894206	0.0819613	0.275269	0.448592	0.273726	0.0819184	0.00083344	0.00488564	0.164416	0.0820552	0.0451001	0.0957055
ENSMUSG00000005338	Cadm3	-0.113077	0.125401	0.367204	0.545386	0.588416	0.125169	2.59e-06	3.25e-05	0.387759	0.125348	0.00197834	0.00654886
ENSMUSG00000005357	Slc1a6	-1.60342	0.423994	0.000155766	0.00104161	-0.837875	0.42188	0.0470278	0.125232	-1.63246	0.425632	0.000125366	0.000564587
ENSMUSG00000005360	Slc1a3	-2.86377	0.604086	2.13e-06	2.34e-05	-0.632699	0.596029	0.288452	0.468854	-1.3987	0.598636	0.0194663	0.0475216
ENSMUSG00000005362	Crbn	-0.968253	0.160506	1.61e-09	3.39e-08	-0.929358	0.160505	7.03e-09	1.59e-07	-1.10108	0.160552	6.98e-12	1.05e-10
ENSMUSG00000005397	Nid1	0.899122	0.360545	0.0126387	0.0424024	0.44051	0.360851	0.22218	0.390635	1.17418	0.360599	0.00112913	0.00401291
ENSMUSG00000005413	Hmox1	2.7091	0.355225	2.41e-14	1.16e-12	-0.348254	0.355738	0.327599	0.511037	2.04997	0.355298	7.94e-09	7.89e-08
ENSMUSG00000005442	Cic	0.348959	0.148664	0.0189097	0.0585356	0.51819	0.148536	0.000485447	0.00307635	0.478964	0.148909	0.00129773	0.0045271
ENSMUSG00000005447	Pafah1b3	-0.331358	0.0984496	0.000763318	0.00408894	0.225621	0.0980005	0.0213216	0.0682077	0.157118	0.0983298	0.110073	0.198931
ENSMUSG00000005481	Ddx39	0.703225	0.21684	0.00118254	0.00596609	1.00732	0.216674	3.34e-06	4.03e-05	1.52993	0.216584	1.62e-12	2.69e-11
ENSMUSG00000005483	Dnajb1	-0.878716	0.131458	2.32e-11	6.72e-10	-0.268189	0.131169	0.0408931	0.112316	-0.73189	0.131604	2.68e-08	2.47e-07
ENSMUSG00000005506	Celf1	0.345256	0.0966901	0.000355971	0.0021302	-0.0248414	0.0969875	0.797851	0.882835	0.22595	0.0970604	0.0199158	0.0484343
ENSMUSG00000005510	Ndufs3	-0.458713	0.116538	8.28e-05	0.000598179	-0.584486	0.116691	5.48e-07	8.14e-06	-0.511109	0.116984	1.25e-05	6.99e-05
ENSMUSG00000005533	Igf1r	-0.632593	0.155512	4.75e-05	0.000367454	-0.718579	0.155572	3.86e-06	4.57e-05	-1.47936	0.156476	3.25e-21	1.51e-19
ENSMUSG00000005566	Trim28	0.288705	0.146369	0.048558	0.12386	0.461826	0.146304	0.00159606	0.00835088	0.49184	0.146451	0.000783985	0.00289501
ENSMUSG00000005575	Ube2m	0.420749	0.115374	0.000265492	0.00166159	0.596036	0.115327	2.36e-07	3.87e-06	0.762694	0.115384	3.84e-11	5.28e-10
ENSMUSG00000005583	Mef2c	-1.28779	0.383811	0.000792882	0.00422684	-1.26435	0.383812	0.000987038	0.00564303	-1.99973	0.384954	2.05e-07	1.61e-06
ENSMUSG00000005610	Eif4g2	0.0826981	0.0628723	0.188398	0.342082	0.402854	0.0628494	1.46e-10	4.45e-09	0.479321	0.0628704	2.46e-14	5.2e-13
ENSMUSG00000005615	Pcyt1a	0.249225	0.104617	0.017207	0.0543975	0.303519	0.104602	0.00371196	0.0167305	0.401241	0.104758	0.00012806	0.000574699
ENSMUSG00000005625	Psmd4	-0.203735	0.083448	0.014628	0.0477959	-0.0177126	0.0834174	0.831844	0.905045	-0.09324	0.0835057	0.264178	0.395507
ENSMUSG00000005640	Insrr	-4.36265	1.0117	1.62e-05	0.000142131	-1.42259	0.996352	0.15335	0.299894	-4.32531	1.01605	2.07e-05	0.000111279
ENSMUSG00000005667	Mthfd2	1.25451	0.158616	2.59e-15	1.4e-13	1.6596	0.158565	1.23e-25	1.63e-23	1.93801	0.158574	2.39e-34	2.92e-32
ENSMUSG00000005672	Kit	-3.03705	0.517068	4.26e-09	8.25e-08	-0.193538	0.516442	0.707845	0.825059	-2.55716	0.517017	7.58e-07	5.4e-06
ENSMUSG00000005674	Tomm40l	-0.51558	0.180799	0.00434894	0.0177127	-0.199543	0.18043	0.268758	0.446473	-0.570381	0.181484	0.00167297	0.00565832
ENSMUSG00000005705	Agrp	-1.91196	0.568621	0.000772538	0.00413029	-0.908254	0.563442	0.106968	0.230936	-1.37682	0.567445	0.0152517	0.0386426
ENSMUSG00000005716	Pvalb	2.38071	0.881213	0.00690015	0.0259461	-0.578032	0.887966	0.515071	0.68356	0.956982	0.883636	0.278806	0.410912
ENSMUSG00000005732	Ranbp1	0.30521	0.123246	0.0132707	0.0441226	0.654785	0.123142	1.05e-07	1.87e-06	0.830456	0.123194	1.57e-11	2.28e-10
ENSMUSG00000005779	Psmb4	-0.117382	0.0911937	0.198033	0.354382	0.369371	0.0910401	4.97e-05	0.000428277	0.142767	0.0912383	0.117636	0.209856
ENSMUSG00000005802	Slc30a4	1.68419	0.239219	1.92e-12	6.69e-11	0.975894	0.239921	4.75e-05	0.000412499	1.76461	0.239455	1.72e-13	3.3e-12
ENSMUSG00000005813	Metap1	0.0224432	0.118602	0.849912	0.919835	0.654305	0.118372	3.25e-08	6.47e-07	0.21674	0.118689	0.0678334	0.134185
ENSMUSG00000005871	Apc	-0.0121091	0.106715	0.909657	0.953574	0.747351	0.106573	2.34e-12	9.46e-11	0.384535	0.106709	0.000313857	0.0012887
ENSMUSG00000005882	Uqcc1	-0.523533	0.127487	4.02e-05	0.00031745	-0.279916	0.127397	0.0280067	0.0844261	-0.462181	0.127642	0.000293551	0.001214
ENSMUSG00000005897	Nr2c1	0.472794	0.239383	0.0482624	0.123238	0.415235	0.239513	0.082978	0.19172	0.605863	0.239755	0.0115038	0.0302899
ENSMUSG00000005936	Kctd20	0.212304	0.114904	0.0646514	0.153947	0.452095	0.114789	8.2e-05	0.000665515	0.446686	0.114987	0.000102464	0.000471782
ENSMUSG00000005949	Ctns	0.408986	0.162433	0.0118063	0.0400541	-0.134597	0.162798	0.408365	0.589538	0.263077	0.162757	0.106012	0.192749
ENSMUSG00000005968	Tuft1	1.53855	0.207578	1.25e-13	5.28e-12	0.174076	0.209052	0.405019	0.586539	1.61496	0.207785	7.71e-15	1.72e-13
ENSMUSG00000005981	Trap1	-0.331698	0.130234	0.0108669	0.0375317	-0.354523	0.130248	0.00649046	0.0266565	-0.545673	0.130441	2.87e-05	0.000149471
ENSMUSG00000005986	Ankrd13d	0.44969	0.196349	0.0220064	0.0662019	-0.658401	0.197017	0.0008322	0.00488009	-0.398097	0.197089	0.0433959	0.0927152
ENSMUSG00000006005	Tpr	0.253304	0.0833323	0.00236824	0.0106654	0.265282	0.0833385	0.00145665	0.00775791	0.528478	0.0833712	2.31e-10	2.84e-09
ENSMUSG00000006010	BC003331	-0.235117	0.103862	0.0235892	0.0699777	-0.422215	0.103932	4.86e-05	0.000420579	-0.342758	0.104034	0.000985378	0.00355205
ENSMUSG00000006019	Dhx34	0.853352	0.431628	0.0480356	0.122753	1.71667	0.429134	6.33e-05	0.000529946	1.16419	0.431844	0.00702056	0.0196935
ENSMUSG00000006024	Napa	-0.114809	0.0784547	0.143364	0.27997	-0.0475505	0.0784531	0.544448	0.706666	-0.250885	0.0784766	0.00138891	0.00480493
ENSMUSG00000006057	Atp5g1	0.879639	0.138019	1.85e-10	4.65e-09	0.194335	0.138647	0.161018	0.310263	0.943301	0.13825	8.91e-12	1.32e-10
ENSMUSG00000006058	Snf8	0.571637	0.129533	1.02e-05	9.49e-05	0.239677	0.130022	0.0652777	0.160018	0.543128	0.130061	2.97e-05	0.000153865
ENSMUSG00000006095	Tbcb	-0.188211	0.0889275	0.0343057	0.0945123	-0.11661	0.0889198	0.18972	0.348558	-0.253148	0.0890121	0.00445554	0.0133075
ENSMUSG00000006127	Inpp5k	-0.903647	0.124611	4.11e-13	1.61e-11	-0.987506	0.124652	2.33e-15	1.36e-13	-1.0177	0.124816	3.53e-16	9.18e-15
ENSMUSG00000006154	Eps8l1	-0.573278	0.618892	0.354291	0.533535	-1.75445	0.627302	0.00516078	0.0220322	-0.776613	0.621973	0.211801	0.333933
ENSMUSG00000006218	Fam131c	3.14567	0.55489	1.44e-08	2.46e-07	2.59877	0.557186	3.1e-06	3.79e-05	3.3883	0.555312	1.05e-09	1.18e-08
ENSMUSG00000006241	Ccdc159	-0.986058	0.451616	0.0290065	0.0828742	-0.960789	0.451622	0.0333851	0.0964433	-1.47616	0.454284	0.00115641	0.00409827
ENSMUSG00000006273	Atp6v1b2	0.380476	0.0568846	2.25e-11	6.54e-10	-0.0865356	0.0569394	0.128566	0.264109	0.215313	0.0569456	0.000156182	0.000687384
ENSMUSG00000006276	Eps15l1	-0.315866	0.133301	0.0178082	0.0558681	-0.335289	0.133329	0.0119117	0.0432573	-0.740323	0.133931	3.25e-08	2.96e-07
ENSMUSG00000006301	Tmbim1	0.448423	0.159421	0.00491092	0.0196215	1.14466	0.159236	6.55e-13	2.83e-11	1.31814	0.159277	1.28e-16	3.53e-15
ENSMUSG00000006304	Arpc2	0.716041	0.0876811	3.18e-16	1.94e-14	1.03228	0.0876238	4.9e-32	9.96e-30	1.27257	0.0876438	9.08e-48	2.26e-45
ENSMUSG00000006307	Kmt2b	0.875305	0.297365	0.00324488	0.0138957	0.750006	0.297479	0.0116952	0.0426198	0.816915	0.297723	0.00607187	0.0173747
ENSMUSG00000006310	Zbtb32	1.03661	0.574021	0.0709387	0.165279	1.66124	0.571776	0.00366777	0.0165537	1.5614	0.573338	0.00646251	0.0183132
ENSMUSG00000006313	Upk1a	1.08097	0.947784	0.254069	0.423677	1.78449	0.9447	0.0588983	0.148485	2.23914	0.944323	0.0177323	0.0438607
ENSMUSG00000006342	Susd2	-1.77031	0.204852	5.53e-18	4.28e-16	-0.887384	0.204751	1.46e-05	0.00014826	-2.23761	0.20503	9.93e-28	7.59e-26
ENSMUSG00000006345	Ggt1	2.74289	0.892201	0.00211001	0.00968581	-0.723299	0.907748	0.425564	0.604722	2.45002	0.893101	0.00608294	0.0174004
ENSMUSG00000006356	Crip2	-0.372429	0.0961458	0.000107244	0.000750123	-0.0911544	0.0961413	0.343064	0.526421	-0.330939	0.0961528	0.000577852	0.00221741
ENSMUSG00000006360	Crip1	-1.48847	0.428765	0.000517511	0.0029375	-0.994534	0.428484	0.0202841	0.0657031	-1.4719	0.429049	0.000602243	0.00229671
ENSMUSG00000006362	Cbfa2t3	-3.13282	0.432633	4.44e-13	1.74e-11	-1.62542	0.428161	0.000146889	0.00110044	-3.35815	0.436049	1.35e-14	2.93e-13
ENSMUSG00000006390	Elovl1	0.409215	0.134048	0.00226765	0.0102875	0.159558	0.134134	0.234227	0.405785	0.516979	0.134131	0.000116063	0.000527688
ENSMUSG00000006398	Cdc20	5.80347	1.33685	1.42e-05	0.000126971	4.40593	1.34459	0.00104998	0.00594166	6.12501	1.33701	4.62e-06	2.83e-05
ENSMUSG00000006403	Adamts4	1.85823	0.917075	0.0427384	0.112213	3.86322	0.901994	1.84e-05	0.000179493	5.18041	0.899427	8.43e-09	8.35e-08
ENSMUSG00000006411	Nectin4	-3.04556	0.520149	4.77e-09	9.12e-08	-1.08201	0.516201	0.0360739	0.102346	-3.54999	0.524479	1.3e-11	1.9e-10
ENSMUSG00000006418	Rnf114	-0.770344	0.120892	1.86e-10	4.67e-09	-0.0893224	0.120488	0.458488	0.634929	-0.715879	0.121159	3.45e-09	3.62e-08
ENSMUSG00000006423	C330007P06Rik	-0.49099	0.122004	5.71e-05	0.000431849	-0.388007	0.121892	0.00145661	0.00775791	-0.589515	0.122889	1.61e-06	1.08e-05
ENSMUSG00000006442	Srm	0.876718	0.196666	8.28e-06	7.89e-05	0.912325	0.196658	3.5e-06	4.2e-05	0.795166	0.197147	5.5e-05	0.000268542
ENSMUSG00000006463	Zdhhc24	0.544323	0.174812	0.00184722	0.00867802	0.571799	0.174813	0.00107196	0.00604549	0.65154	0.175068	0.000197927	0.000850654
ENSMUSG00000006464	Bbs1	-1.11163	0.384991	0.00388418	0.0161597	-0.844345	0.384231	0.0279854	0.084387	-1.30204	0.387306	0.000774397	0.00286914
ENSMUSG00000006494	Pdk1	-0.70508	0.212589	0.000911075	0.00476241	-1.0564	0.213036	7.09e-07	1.02e-05	-1.81547	0.215198	3.28e-17	9.85e-16
ENSMUSG00000006498	Ptbp1	1.24699	0.397519	0.0017073	0.00811453	1.32603	0.397419	0.000848077	0.00495401	1.21976	0.398422	0.00220247	0.00720482
ENSMUSG00000006517	Mvd	1.1291	0.193639	5.51e-09	1.04e-07	0.994232	0.193682	2.85e-07	4.54e-06	1.27603	0.193702	4.47e-11	6.09e-10
ENSMUSG00000006527	Sfmbt1	0.663991	0.207168	0.00135023	0.00667063	0.0552068	0.207638	0.790332	0.878709	0.311824	0.20772	0.133311	0.231503
ENSMUSG00000006546	Cryba2	5.5275	0.348653	1.32e-56	1.22e-53	7.15357	0.347758	5.04e-94	6.99e-91	7.37052	0.347801	1.14e-99	1.46e-96
ENSMUSG00000006575	Rundc3a	0.97416	0.112879	6.13e-18	4.7e-16	1.0099	0.112875	3.65e-19	3.05e-17	1.26507	0.112921	3.93e-29	3.29e-27
ENSMUSG00000006576	Slc4a3	0.754703	0.213764	0.000414707	0.00241995	0.161563	0.214855	0.452073	0.628869	0.710351	0.214427	0.000923724	0.00335471
ENSMUSG00000006586	Runx1t1	-0.695079	0.161175	1.61e-05	0.000141967	-0.724474	0.161183	6.97e-06	7.72e-05	-0.715678	0.161238	9.05e-06	5.2e-05
ENSMUSG00000006589	Aprt	1.0348	0.106455	2.47e-22	3e-20	0.491062	0.106599	4.09e-06	4.83e-05	0.924871	0.106574	4.02e-18	1.36e-16
ENSMUSG00000006599	Gtf2h1	0.475806	0.115276	3.67e-05	0.00029343	0.00558746	0.115793	0.961514	0.978853	0.248676	0.115903	0.0319085	0.0716854
ENSMUSG00000006651	Aplp1	0.381169	0.144274	0.00824249	0.0300307	0.443997	0.144269	0.00208706	0.0104128	0.677267	0.144285	2.68e-06	1.71e-05
ENSMUSG00000006675	P4htm	-0.135002	0.128001	0.291566	0.467123	-0.464241	0.128297	0.000296327	0.00201924	-0.680948	0.128918	1.28e-07	1.04e-06
ENSMUSG00000006676	Usp19	0.577232	0.144158	6.22e-05	0.00046438	0.126758	0.144613	0.38074	0.563831	0.401198	0.144684	0.00555543	0.0160765
ENSMUSG00000006705	Pknox1	0.691299	0.340097	0.0420881	0.110996	0.741392	0.340073	0.0292503	0.0873313	0.841907	0.340339	0.0133711	0.0345299
ENSMUSG00000006711	D130043K22Rik	-1.04026	0.235486	9.98e-06	9.33e-05	-1.02477	0.235499	1.35e-05	0.000138002	-2.13117	0.238207	3.66e-19	1.36e-17
ENSMUSG00000006717	Acot13	0.468834	0.130835	0.000339173	0.00204511	-0.778768	0.131124	2.86e-09	6.85e-08	-0.0738642	0.131016	0.572905	0.692511
ENSMUSG00000006728	Cdk4	0.631823	0.122532	2.52e-07	3.36e-06	0.62002	0.122548	4.21e-07	6.43e-06	1.02856	0.122521	4.66e-17	1.36e-15
ENSMUSG00000006731	B4galnt1	1.31856	0.201527	6.04e-11	1.65e-09	1.11468	0.201783	3.31e-08	6.58e-07	1.35896	0.2019	1.69e-11	2.43e-10
ENSMUSG00000006740	Kif5b	0.110167	0.134941	0.414263	0.59166	-0.471534	0.134974	0.000476687	0.00302774	-0.638813	0.135016	2.23e-06	1.45e-05
ENSMUSG00000006906	Stambp	-0.337401	0.10175	0.000913189	0.00477047	-0.258152	0.10173	0.0111611	0.0411963	-0.373319	0.101923	0.000249501	0.00104903
ENSMUSG00000006932	Ctnnb1	0.350383	0.131862	0.00787923	0.0288842	-0.0148414	0.131899	0.91041	0.952625	-0.0726421	0.13195	0.581958	0.69998
ENSMUSG00000006941	Eif1b	0.0946276	0.193595	0.624989	0.767593	0.323192	0.193577	0.0950032	0.211358	0.531246	0.193589	0.006066	0.0173609
ENSMUSG00000006998	Psmd2	-0.147293	0.08145	0.0705464	0.164491	0.338479	0.0813835	3.2e-05	0.000290334	0.02432	0.0814864	0.765356	0.84117
ENSMUSG00000007021	Syngr3	0.0705565	0.102619	0.491733	0.663527	-0.245333	0.102655	0.0168539	0.0569329	-0.277057	0.102707	0.00698508	0.0196237
ENSMUSG00000007029	Vars	0.877683	0.315386	0.00538776	0.0212524	1.19029	0.315056	0.000158081	0.00117373	1.17575	0.315481	0.000193882	0.000835638
ENSMUSG00000007030	Vwa7	-2.48961	0.254087	1.15e-22	1.47e-20	-1.05367	0.252884	3.09e-05	0.000282123	-2.45703	0.25459	4.87e-22	2.44e-20
ENSMUSG00000007035	Msh5	-1.41846	0.319582	9.06e-06	8.57e-05	-0.184295	0.312172	0.554946	0.714999	-1.59175	0.324983	9.68e-07	6.75e-06
ENSMUSG00000007036	Abhd16a	-0.111046	0.159813	0.487149	0.65945	-0.105893	0.159822	0.507606	0.677384	-0.426369	0.160174	0.00776985	0.021545
ENSMUSG00000007038	Neu1	0.830673	0.135448	8.64e-10	1.92e-08	-0.05473	0.1361	0.687589	0.811905	0.807821	0.13568	2.62e-09	2.79e-08
ENSMUSG00000007039	Ddah2	-0.888107	0.247549	0.000333732	0.00201888	0.15719	0.246249	0.523255	0.690624	-0.322627	0.247223	0.191892	0.308591
ENSMUSG00000007041	Clic1	0.745708	0.0894554	7.68e-17	5.16e-15	1.23698	0.0894236	1.62e-43	6.41e-41	1.43559	0.0894329	5.52e-58	2.14e-55
ENSMUSG00000007050	Lsm2	0.347824	0.26427	0.188117	0.341636	0.379333	0.26427	0.151174	0.296892	0.638051	0.26446	0.0158368	0.0398891
ENSMUSG00000007207	Stx1a	-0.724893	0.172927	2.77e-05	0.000229312	0.349439	0.172653	0.0429762	0.116682	-0.22727	0.172883	0.188649	0.30464
ENSMUSG00000007216	Zfp775	0.476032	0.411527	0.247376	0.415889	0.950043	0.409646	0.0203853	0.0659474	1.2615	0.409729	0.00207795	0.00685273
ENSMUSG00000007411	Mark3	0.718115	0.097375	1.65e-13	6.81e-12	0.562671	0.0975317	7.97e-09	1.78e-07	0.899105	0.0975295	3e-20	1.26e-18
ENSMUSG00000007458	M6pr	0.201002	0.0602274	0.000845691	0.00447826	0.518198	0.0601341	6.85e-18	4.81e-16	0.612475	0.0602127	2.65e-24	1.56e-22
ENSMUSG00000007564	Ppp2r1a	-0.3425	0.0941466	0.000274821	0.00171226	-0.104257	0.0941356	0.26807	0.445612	-0.238618	0.0941632	0.0112739	0.0297741
ENSMUSG00000007570	Fance	0.487062	0.294048	0.0976404	0.209955	0.909636	0.292906	0.00189918	0.00961074	0.682003	0.294634	0.0206266	0.0498933
ENSMUSG00000007603	Dus3l	0.592985	0.187578	0.00157088	0.00758151	0.433553	0.187711	0.0209057	0.0671225	0.355338	0.188082	0.0588553	0.11917
ENSMUSG00000007613	Tgfbr1	0.502498	0.320938	0.117415	0.241471	0.543362	0.320926	0.0904351	0.204135	1.23925	0.320674	0.000111314	0.000507895
ENSMUSG00000007617	Homer1	-0.401065	0.189547	0.0343519	0.0946239	-0.310065	0.189466	0.10173	0.222806	-0.491379	0.190262	0.00980472	0.0264305
ENSMUSG00000007655	Cav1	-0.336983	0.521063	0.517812	0.686486	-0.691511	0.521157	0.18455	0.34165	-2.74437	0.522907	1.54e-07	1.23e-06
ENSMUSG00000007659	Bcl2l1	-0.720794	0.183502	8.57e-05	0.000616475	-0.1245	0.183099	0.496529	0.668259	-0.575965	0.183709	0.00171738	0.00578952
ENSMUSG00000007670	Khsrp	0.0086529	0.113768	0.939373	0.969058	0.0425367	0.113764	0.708477	0.82557	0.284256	0.11382	0.0125103	0.0325897
ENSMUSG00000007721	Ccdc124	0.129382	0.125082	0.300962	0.477272	0.341822	0.125019	0.00625403	0.0258448	0.27188	0.125172	0.029852	0.0679267
ENSMUSG00000007739	Cct4	0.0399963	0.0752461	0.595045	0.744265	0.25521	0.0751849	0.000687726	0.00414827	0.27583	0.0752949	0.000248955	0.00104699
ENSMUSG00000007777	0610009B22Rik	-0.472447	0.113517	3.16e-05	0.000257263	-0.740726	0.113605	7.02e-11	2.27e-09	-0.779817	0.113751	7.11e-12	1.07e-10
ENSMUSG00000007783	Cpt1c	-0.311782	0.126186	0.0134804	0.0446773	-0.157106	0.126124	0.212894	0.37807	-0.164143	0.126307	0.193751	0.31086
ENSMUSG00000007812	Zfp655	0.372902	0.134525	0.00557153	0.0218377	0.379783	0.13453	0.00475715	0.0205888	0.407558	0.13463	0.00246805	0.00797496
ENSMUSG00000007815	Rhoa	-0.0126259	0.108484	0.907348	0.952281	0.0104301	0.108484	0.923406	0.959003	0.265206	0.1085	0.0145135	0.0369866
ENSMUSG00000007817	Zmiz1	0.355132	0.140515	0.0114924	0.0392281	0.127764	0.140634	0.36362	0.546891	0.344254	0.140703	0.0144178	0.0367992
ENSMUSG00000007827	Ankrd26	-0.393385	0.211204	0.0625208	0.149967	-0.91125	0.21172	1.68e-05	0.000166355	-1.11608	0.212466	1.5e-07	1.2e-06
ENSMUSG00000007850	Hnrnph1	-0.211154	0.102251	0.038918	0.10437	0.345884	0.102039	0.000699655	0.004205	0.232908	0.102217	0.0226933	0.0539444
ENSMUSG00000007872	Id3	0.411936	0.246767	0.0950513	0.206064	-1.30795	0.247146	1.21e-07	2.12e-06	-0.66456	0.247046	0.00714477	0.0199948
ENSMUSG00000007888	Crlf1	2.70133	0.45389	2.66e-09	5.38e-08	0.175151	0.464232	0.705957	0.823829	3.04702	0.453929	1.91e-11	2.72e-10
ENSMUSG00000007891	Ctsd	1.02057	0.109315	1e-20	9.98e-19	0.762906	0.109322	2.98e-12	1.18e-10	1.22905	0.109319	2.51e-29	2.15e-27
ENSMUSG00000007944	Ttc9b	-1.18128	0.205964	9.73e-09	1.73e-07	-0.199298	0.204173	0.329004	0.512556	-1.063	0.206632	2.68e-07	2.06e-06
ENSMUSG00000007946	Phox2a	1.58377	1.09378	0.147622	0.285838	6.44823	1.00947	1.68e-10	5.07e-09	6.72093	1.00964	2.8e-11	3.91e-10
ENSMUSG00000007950	Abhd8	0.339445	0.204362	0.096714	0.208771	0.0230221	0.205178	0.91066	0.952826	0.483781	0.204847	0.018193	0.0448139
ENSMUSG00000008035	Mid1ip1	-0.540667	0.15607	0.000531684	0.00300857	-0.606049	0.156112	0.00010354	0.000811083	-0.553751	0.156267	0.000394683	0.00158158
ENSMUSG00000008036	Ap2s1	-0.505575	0.124154	4.66e-05	0.000361459	-0.0532965	0.123875	0.667018	0.797103	-0.371945	0.124345	0.00277863	0.00881939
ENSMUSG00000008090	Fgfrl1	3.3512	0.730487	4.48e-06	4.52e-05	2.74816	0.731842	0.000173257	0.00126554	3.46031	0.730984	2.2e-06	1.43e-05
ENSMUSG00000008136	Fhl2	1.34295	0.730433	0.06598	0.156531	3.31165	0.723452	4.7e-06	5.45e-05	3.14439	0.72451	1.42e-05	7.9e-05
ENSMUSG00000008153	Clstn3	-0.014785	0.205634	0.942682	0.970718	0.730333	0.205187	0.000371783	0.00245409	0.5788	0.205473	0.00484872	0.0143048
ENSMUSG00000008226	Scrn3	-0.137383	0.1351	0.309201	0.486759	-0.512962	0.135292	0.000149737	0.00112077	-0.465362	0.135472	0.000592306	0.002264
ENSMUSG00000008301	Phax	-0.255431	0.0938673	0.0065046	0.0247211	0.0290364	0.0937855	0.756861	0.857759	-0.0513566	0.0939285	0.584542	0.702215
ENSMUSG00000008305	Tle1	0.00140319	0.125429	0.991074	0.996098	-0.365278	0.125577	0.00362834	0.0164348	-0.639955	0.125908	3.72e-07	2.8e-06
ENSMUSG00000008318	Relt	0.783941	0.601727	0.192637	0.347618	1.63254	0.598936	0.00641581	0.0264216	1.525	0.60027	0.0110689	0.029335
ENSMUSG00000008333	Snrpb2	-0.278198	0.120416	0.0208717	0.0633427	-0.308251	0.120437	0.0104842	0.039219	-0.190285	0.12053	0.114397	0.205297
ENSMUSG00000008348	Ubc	0.132471	0.15361	0.388476	0.568114	0.501355	0.153579	0.0010967	0.0061702	0.282243	0.153634	0.0661939	0.131566
ENSMUSG00000008384	Sertad1	0.700271	0.21954	0.00142415	0.00697621	0.937409	0.219325	1.92e-05	0.000185522	0.942268	0.219688	1.79e-05	9.76e-05
ENSMUSG00000008393	Carhsp1	0.71725	0.19756	0.000282823	0.0017562	1.40158	0.197508	1.28e-12	5.36e-11	1.03258	0.197566	1.73e-07	1.37e-06
ENSMUSG00000008398	Elk3	1.47586	0.302623	1.08e-06	1.26e-05	1.41953	0.30271	2.74e-06	3.41e-05	2.22014	0.30229	2.07e-13	3.93e-12
ENSMUSG00000008435	Rdh13	0.77979	0.14222	4.18e-08	6.61e-07	0.0761248	0.142283	0.592634	0.743789	0.852775	0.142242	2.03e-09	2.2e-08
ENSMUSG00000008475	Arpc5	0.259846	0.0906433	0.00414797	0.0170737	0.237064	0.0906503	0.00891879	0.0344146	0.243282	0.0907084	0.00731773	0.0204205
ENSMUSG00000008489	Elavl2	-0.422116	0.08104	1.9e-07	2.61e-06	-0.148307	0.080995	0.0670917	0.16345	-0.347694	0.081105	1.81e-05	9.84e-05
ENSMUSG00000008496	Pou2f2	-0.635014	0.345164	0.0658055	0.156226	-1.61154	0.354947	5.62e-06	6.39e-05	-0.534431	0.346985	0.123508	0.218285
ENSMUSG00000008540	Mgst1	-1.87779	0.345397	5.43e-08	8.37e-07	-0.802835	0.344908	0.0199293	0.0648246	-1.41803	0.345342	4.02e-05	0.000202787
ENSMUSG00000008575	Nfib	-1.55326	0.271156	1.01e-08	1.8e-07	-0.241028	0.270799	0.373433	0.557322	-1.50718	0.27131	2.77e-08	2.55e-07
ENSMUSG00000008590	Htr3b	-2.87743	0.718792	6.25e-05	0.000465968	-2.24633	0.718348	0.00176554	0.00905555	-6.44255	0.736642	2.21e-18	7.59e-17
ENSMUSG00000008658	Rbfox1	-0.630563	0.0853404	1.48e-13	6.15e-12	-0.307849	0.085295	0.000307113	0.00208327	-0.824681	0.0854572	4.9e-22	2.45e-20
ENSMUSG00000008668	Rps18	-1.08646	0.094109	7.85e-31	1.9e-28	0.134881	0.0926751	0.145553	0.289137	-0.800984	0.0942329	1.9e-17	5.89e-16
ENSMUSG00000008683	Rps15a	0.134141	0.124518	0.281354	0.455804	0.265633	0.12441	0.0327489	0.095117	0.346589	0.124697	0.00544512	0.0157929
ENSMUSG00000008690	Ncaph2	-0.371439	0.11962	0.00190173	0.00887653	-0.143012	0.119513	0.231455	0.402073	-0.498439	0.119953	3.25e-05	0.000167191
ENSMUSG00000008730	Hipk1	0.0694983	0.133481	0.602604	0.750593	0.372998	0.133435	0.00518442	0.0221186	0.353715	0.133498	0.00805911	0.0222397
ENSMUSG00000008763	Man1a2	-0.868226	0.126976	8.05e-12	2.5e-10	-0.532583	0.126834	2.68e-05	0.000248808	-0.525333	0.126991	3.52e-05	0.000179765
ENSMUSG00000008822	Acyp1	-0.0672929	0.156055	0.666314	0.798044	-0.637328	0.156361	4.58e-05	0.000399693	-0.302352	0.156367	0.0531617	0.109669
ENSMUSG00000008859	Rala	0.687849	0.115032	2.24e-09	4.57e-08	0.63831	0.11506	2.9e-08	5.83e-07	1.03642	0.115041	2.08e-19	7.93e-18
ENSMUSG00000008892	Vdac3	0.146403	0.0982536	0.136209	0.269299	0.0971992	0.0982689	0.322607	0.50557	0.350818	0.0982895	0.000358034	0.00145113
ENSMUSG00000008999	Bmp7	5.24489	0.864047	1.28e-09	2.75e-08	1.36022	0.875487	0.120264	0.251934	2.65684	0.869578	0.00224823	0.007343
ENSMUSG00000009013	Dynll1	-0.317276	0.10396	0.00227389	0.0103018	0.0791481	0.103928	0.446319	0.623835	-0.113411	0.103977	0.275391	0.40735
ENSMUSG00000009030	Pdcl	-0.0717074	0.0891111	0.420995	0.59756	-0.212067	0.0891934	0.0174255	0.0583913	-0.23534	0.0894057	0.00848146	0.0232549
ENSMUSG00000009076	Zmat5	0.217506	0.140674	0.122064	0.2487	0.0970782	0.140761	0.490404	0.662384	0.657998	0.140637	2.89e-06	1.84e-05
ENSMUSG00000009090	Ap1b1	-0.139377	0.0793798	0.0791182	0.179343	-0.219244	0.0794284	0.00577537	0.0242213	-0.306738	0.0796586	0.000117805	0.000534947
ENSMUSG00000009093	Gstt4	2.90657	1.37978	0.0351577	0.0963187	6.60837	1.33701	7.71e-07	1.1e-05	6.72001	1.33767	5.07e-07	3.73e-06
ENSMUSG00000009185	Ccl8	2.19332	0.776598	0.00473882	0.0190399	3.4539	0.77572	8.49e-06	9.18e-05	4.95282	0.775365	1.68e-10	2.11e-09
ENSMUSG00000009291	Pttg1ip	-0.781301	0.15623	5.7e-07	7.08e-06	-0.03432	0.155951	0.825817	0.901137	-0.597486	0.156328	0.000132372	0.000592255
ENSMUSG00000009292	Trpm2	-1.74678	0.321933	5.77e-08	8.87e-07	-1.24077	0.321106	0.000111524	0.00086347	-1.70762	0.322677	1.21e-07	9.87e-07
ENSMUSG00000009293	Ube2g2	0.208915	0.134486	0.120318	0.246013	0.621568	0.13424	3.65e-06	4.36e-05	0.306849	0.134701	0.0227264	0.0540077
ENSMUSG00000009376	Met	2.38431	0.874611	0.00640803	0.0244265	3.00147	0.872667	0.00058295	0.00359793	2.76991	0.874551	0.00153893	0.00526919
ENSMUSG00000009378	Slc16a12	0.69529	0.63539	0.273836	0.44706	-0.923314	0.636141	0.14666	0.290617	-1.73325	0.637498	0.00655122	0.0185362
ENSMUSG00000009394	Syn2	0.340162	0.11756	0.00380959	0.0159089	-0.429366	0.117742	0.000265657	0.00183961	-0.214015	0.117783	0.0692129	0.136379
ENSMUSG00000009418	Nav1	-0.0546128	0.0816	0.50332	0.674414	0.0109146	0.0815934	0.893586	0.94298	-0.21337	0.0817063	0.00901672	0.0245688
ENSMUSG00000009470	Tnpo1	-0.541269	0.106725	3.94e-07	5.04e-06	0.317437	0.10608	0.00276763	0.0131504	-0.149568	0.106698	0.160979	0.268874
ENSMUSG00000009535	Rnmt	-0.360148	0.0976575	0.000226135	0.00144515	-0.0538368	0.0975417	0.580992	0.734688	-0.24251	0.0977825	0.0131347	0.0339824
ENSMUSG00000009555	Cdk9	0.310953	0.138868	0.0251435	0.0737884	0.498055	0.138719	0.000330195	0.0022199	0.454424	0.139107	0.00108804	0.00388449
ENSMUSG00000009566	Fpgs	0.014719	0.317115	0.962979	0.981605	0.881467	0.316182	0.00530598	0.0225596	0.283895	0.317268	0.370888	0.507317
ENSMUSG00000009569	Mkl2	0.332246	0.136699	0.0150781	0.048978	0.339548	0.136701	0.0129963	0.0462185	0.379678	0.136758	0.00549862	0.0159398
ENSMUSG00000009575	Cbx5	-0.376029	0.0944871	6.9e-05	0.000510319	-0.218731	0.0944577	0.0205772	0.0664006	-0.270628	0.0945553	0.00420822	0.0126391
ENSMUSG00000009596	Taf7l	4.54498	0.988035	4.22e-06	4.28e-05	5.95582	0.985895	1.53e-09	3.88e-08	4.95661	0.987943	5.25e-07	3.84e-06
ENSMUSG00000009614	Sardh	0.667538	0.925381	0.470685	0.644849	0.291698	0.927654	0.753182	0.855044	2.56794	0.92077	0.00528868	0.0153996
ENSMUSG00000009621	Vav2	-0.512959	0.152007	0.000739331	0.00398602	0.1555	0.151375	0.304302	0.486498	-0.326194	0.152239	0.0321419	0.0721083
ENSMUSG00000009633	G0s2	-0.7368	0.575788	0.200672	0.357824	-1.51302	0.578739	0.00894007	0.0344489	-0.0227244	0.57495	0.968473	0.979292
ENSMUSG00000009647	Mcu	-0.72103	0.18282	8.02e-05	0.000581899	-0.783357	0.182827	1.83e-05	0.000178638	-1.09009	0.1829	2.52e-09	2.7e-08
ENSMUSG00000009681	Bcr	-0.300664	0.132354	0.0231068	0.0687918	-0.172348	0.132275	0.192591	0.351967	-0.441672	0.132849	0.000885452	0.00323313
ENSMUSG00000009687	Fxyd5	0.36558	0.271603	0.178301	0.328698	0.866593	0.271391	0.00140731	0.0075337	1.73664	0.271228	1.52e-10	1.92e-09
ENSMUSG00000009731	Kcnd1	-0.26442	0.202212	0.190996	0.345331	-0.898676	0.202312	8.91e-06	9.57e-05	-1.4708	0.202555	3.84e-13	6.96e-12
ENSMUSG00000009741	Ubp1	-0.428844	0.160162	0.0074159	0.0274821	-0.0662324	0.159698	0.678336	0.805663	-0.311909	0.160579	0.0520882	0.107788
ENSMUSG00000009828	Ick	0.66731	0.21647	0.00205137	0.00945571	0.969033	0.216173	7.37e-06	8.12e-05	0.954527	0.21657	1.05e-05	5.95e-05
ENSMUSG00000009863	Sdhb	0.276911	0.0884661	0.00174729	0.00827625	-0.050218	0.0884878	0.570365	0.726397	0.242078	0.088492	0.00622679	0.0177449
ENSMUSG00000009876	Cox4i2	-0.347878	0.575638	0.545621	0.707717	-2.33583	0.582656	6.1e-05	0.000513279	-3.21772	0.594388	6.18e-08	5.32e-07
ENSMUSG00000009894	Snap47	-0.447848	0.0731852	9.39e-10	2.07e-08	-0.423885	0.0731852	6.96e-09	1.57e-07	-0.61812	0.0732581	3.24e-17	9.78e-16
ENSMUSG00000009905	Kdsr	0.235181	0.148354	0.112906	0.23431	-0.36369	0.148444	0.0142853	0.0499864	-0.254404	0.148491	0.0866634	0.163806
ENSMUSG00000010025	Aldh3a2	0.391831	0.109647	0.000352131	0.00211074	0.00182542	0.109788	0.986734	0.992575	0.322869	0.109797	0.00327589	0.0101937
ENSMUSG00000010047	Hyal2	-0.537997	0.221981	0.0153667	0.0497409	0.299541	0.221092	0.175473	0.330132	-0.290282	0.22216	0.191336	0.30791
ENSMUSG00000010054	Tusc2	-0.112853	0.122126	0.35545	0.534359	-0.23908	0.122224	0.0504553	0.131788	-0.313251	0.122543	0.0105807	0.0282207
ENSMUSG00000010057	Nprl2	-0.466143	0.137839	0.000720141	0.00390024	-0.483457	0.137859	0.000453375	0.00289624	-0.625528	0.138132	5.94e-06	3.54e-05
ENSMUSG00000010066	Cacna2d2	-0.631524	0.318295	0.0472465	0.121434	-1.245	0.318949	9.48e-05	0.000757079	-1.19794	0.319364	0.000176124	0.000766441
ENSMUSG00000010067	Rassf1	0.649074	0.136894	2.12e-06	2.34e-05	0.429648	0.137228	0.00174276	0.00898019	0.921575	0.13701	1.74e-11	2.49e-10
ENSMUSG00000010080	Epn3	-2.98504	0.805304	0.00020996	0.00135688	0.00330351	0.785987	0.996646	0.997725	-1.33023	0.79232	0.0931693	0.173737
ENSMUSG00000010086	Rnf112	0.342064	0.34266	0.318153	0.496302	-1.84706	0.34405	7.94e-08	1.44e-06	-1.18283	0.343701	0.000578568	0.00221947
ENSMUSG00000010095	Slc3a2	0.863754	0.11897	3.86e-13	1.53e-11	0.793979	0.118998	2.52e-11	8.65e-10	1.05564	0.119025	7.37e-19	2.67e-17
ENSMUSG00000010097	Nxf1	-0.340995	0.102597	0.000888549	0.00466369	-0.0659936	0.102521	0.519764	0.687132	-0.0484028	0.102625	0.637177	0.743261
ENSMUSG00000010110	Stx5a	0.314751	0.122617	0.0102603	0.0358307	0.606914	0.122517	7.28e-07	1.04e-05	0.400992	0.122747	0.00108766	0.00388449
ENSMUSG00000010122	Slc47a1	2.51424	0.811421	0.00194463	0.00904114	4.16402	0.805851	2.38e-07	3.88e-06	5.19421	0.804835	1.09e-10	1.4e-09
ENSMUSG00000010136	Pifo	-1.51662	0.855469	0.0762532	0.174632	-1.45859	0.855386	0.0881612	0.200206	-3.23679	0.86756	0.000190791	0.000823382
ENSMUSG00000010175	Prox1	3.56123	1.49877	0.0174963	0.0551027	5.58205	1.47846	0.000159638	0.00118213	6.11599	1.47762	3.49e-05	0.00017804
ENSMUSG00000010277	2610507B11Rik	0.296579	0.137405	0.0308945	0.0872088	0.420339	0.137366	0.00221333	0.0109199	0.505853	0.137477	0.000233644	0.000989602
ENSMUSG00000010307	Tmem86a	1.50371	0.329962	5.18e-06	5.16e-05	0.48386	0.330952	0.143734	0.286406	1.09067	0.330634	0.000971274	0.00350881
ENSMUSG00000010342	Tex14	3.04459	0.706982	1.66e-05	0.00014533	1.32197	0.710788	0.0629037	0.155985	3.14366	0.707321	8.81e-06	5.08e-05
ENSMUSG00000010358	Ifi35	-0.862074	0.255195	0.00072988	0.00394913	-0.291057	0.255085	0.253861	0.430179	-0.134498	0.255119	0.598057	0.7125
ENSMUSG00000010376	Nedd8	-0.156085	0.0864863	0.0711167	0.165508	-0.212779	0.0864944	0.0138926	0.0488323	-0.0414623	0.0865139	0.631757	0.739009
ENSMUSG00000010406	Mrpl52	-0.407904	0.155619	0.00876281	0.0315401	-0.178156	0.15541	0.251646	0.427711	-0.322165	0.155962	0.0388604	0.0846221
ENSMUSG00000010453	Kansl3	0.462163	0.11372	4.82e-05	0.000372043	0.323765	0.113816	0.00444635	0.0194356	0.483825	0.113934	2.17e-05	0.00011588
ENSMUSG00000010517	Faf1	0.496002	0.132983	0.000191621	0.00125	0.818059	0.132848	7.37e-10	1.99e-08	0.65672	0.133097	8.05e-07	5.71e-06
ENSMUSG00000010607	Pigyl	-0.393034	0.134088	0.00337707	0.0143547	-0.622758	0.134289	3.53e-06	4.23e-05	-0.452952	0.134441	0.000753997	0.00280417
ENSMUSG00000010609	Psen2	-0.631571	0.134784	2.79e-06	2.97e-05	-0.527768	0.134722	8.95e-05	0.000720302	-1.17037	0.135826	6.89e-18	2.25e-16
ENSMUSG00000010660	Plcd1	1.48854	0.321699	3.71e-06	3.82e-05	2.52891	0.321303	3.52e-15	2.02e-13	2.30275	0.321493	7.91e-13	1.37e-11
ENSMUSG00000010663	Fads1	0.894159	0.166903	8.44e-08	1.25e-06	0.473062	0.167027	0.00462217	0.0200881	0.994816	0.166975	2.56e-09	2.73e-08
ENSMUSG00000010721	Lmbr1	0.212221	0.141748	0.134348	0.266703	0.177639	0.141796	0.210289	0.375203	0.439822	0.141861	0.00193275	0.00641707
ENSMUSG00000010751	Tnfrsf22	0.993344	0.78723	0.207013	0.365598	-0.543604	0.799627	0.496617	0.668259	1.88503	0.785297	0.0163769	0.0410321
ENSMUSG00000010755	Cars	1.43508	0.200776	8.83e-13	3.27e-11	1.70796	0.200688	1.73e-17	1.17e-15	2.14586	0.200661	1.09e-26	7.54e-25
ENSMUSG00000010803	Gabra1	0.0754271	0.553059	0.89152	0.94287	-2.22718	0.55458	5.92e-05	0.000499701	-0.825895	0.553598	0.135734	0.234614
ENSMUSG00000010830	Kdelr3	2.77326	0.794092	0.000478766	0.00274093	3.60969	0.792254	5.21e-06	5.97e-05	3.36117	0.793499	2.28e-05	0.000120897
ENSMUSG00000010911	Apip	0.230474	0.123605	0.0622363	0.149457	-0.396832	0.123966	0.00136892	0.0073764	-0.156905	0.124038	0.205879	0.326581
ENSMUSG00000010936	Vac14	0.731839	0.204398	0.000342985	0.00206435	0.362475	0.204707	0.0766101	0.180564	0.67762	0.204732	0.000933679	0.00338547
ENSMUSG00000011008	Mcoln2	0.491766	0.595695	0.409069	0.587195	3.61155	0.590629	9.67e-10	2.52e-08	3.34786	0.590988	1.47e-08	1.41e-07
ENSMUSG00000011096	Akt1s1	0.753666	0.296868	0.0111257	0.0382397	0.738943	0.297011	0.0128488	0.0458208	1.04501	0.297089	0.000435651	0.00172963
ENSMUSG00000011114	Tbrg1	0.353596	0.0937085	0.000161065	0.00107124	-0.0880435	0.0938103	0.347974	0.530871	0.279235	0.0938052	0.0029132	0.00919744
ENSMUSG00000011179	Odc1	0.983979	0.175132	1.93e-08	3.23e-07	2.22021	0.174004	2.76e-37	7.18e-35	1.97868	0.174436	8e-30	7.17e-28
ENSMUSG00000011256	Adam19	0.93054	0.145753	1.72e-10	4.35e-09	1.44327	0.145611	3.7e-23	4.19e-21	1.61392	0.145657	1.56e-28	1.25e-26
ENSMUSG00000011257	Pabpc4	0.985669	0.180616	4.84e-08	7.53e-07	0.601173	0.182196	0.000968222	0.00554878	1.06258	0.181577	4.86e-09	4.98e-08
ENSMUSG00000011305	Plin5	5.12444	1.18593	1.55e-05	0.000137503	5.92384	1.18114	5.29e-07	7.88e-06	6.15149	1.1817	1.93e-07	1.52e-06
ENSMUSG00000011306	Sugp1	-0.284081	0.107834	0.00842804	0.0305797	0.143322	0.107497	0.182445	0.33897	-0.157502	0.108083	0.145054	0.24726
ENSMUSG00000011382	Dhdh	-1.2239	0.425129	0.00399087	0.0165046	-0.507771	0.422516	0.229449	0.399461	-1.15711	0.426676	0.00668951	0.018889
ENSMUSG00000011463	Cpb1	-1.67832	0.375943	8.03e-06	7.67e-05	-1.91264	0.376143	3.68e-07	5.7e-06	-3.18164	0.37863	4.35e-17	1.28e-15
ENSMUSG00000011589	Fsd1	-0.351601	0.132231	0.00783759	0.0287758	-0.274269	0.132217	0.038043	0.106626	-0.534039	0.132421	5.51e-05	0.000269
ENSMUSG00000011658	Fuz	-0.428175	0.655526	0.513642	0.682969	-1.5152	0.664992	0.022695	0.0715607	-1.57976	0.670121	0.018402	0.0452549
ENSMUSG00000011752	Pgam1	0.66443	0.135293	9.06e-07	1.08e-05	0.376548	0.136208	0.00570087	0.0239511	0.675663	0.136233	7.06e-07	5.07e-06
ENSMUSG00000011831	Evi5	0.160155	0.11856	0.176749	0.326555	-0.626888	0.118834	1.33e-07	2.3e-06	-0.546928	0.118961	4.28e-06	2.63e-05
ENSMUSG00000011877	Git1	0.623892	0.19306	0.00123102	0.00617193	0.650279	0.19306	0.000756396	0.00449382	1.06773	0.193016	3.17e-08	2.89e-07
ENSMUSG00000012076	Brms1l	-1.27345	0.179559	1.32e-12	4.74e-11	-1.1407	0.179518	2.09e-10	6.19e-09	-1.51743	0.179855	3.26e-17	9.81e-16
ENSMUSG00000012114	Med15	0.690961	0.175637	8.35e-05	0.000603037	0.430308	0.175768	0.014359	0.0501539	0.647939	0.175836	0.000228787	0.000970757
ENSMUSG00000012117	Dhdds	-0.22378	0.13238	0.0909445	0.199498	0.0870832	0.1322	0.510073	0.679309	-0.321371	0.132762	0.0154927	0.0391407
ENSMUSG00000012422	Tmem167	-0.594501	0.0917365	9.14e-11	2.4e-09	-0.431301	0.0916993	2.56e-06	3.22e-05	-0.650201	0.0918771	1.47e-12	2.47e-11
ENSMUSG00000012443	Kif11	-0.773426	0.586625	0.187358	0.340603	-1.92282	0.593298	0.00119155	0.00659616	-1.76126	0.594702	0.00306057	0.00960082
ENSMUSG00000012483	Rpa3	-0.36635	0.17013	0.0312912	0.0880209	-0.907806	0.171644	1.23e-07	2.15e-06	-0.667194	0.171887	0.00010378	0.000477446
ENSMUSG00000012535	Tnpo3	-0.0166193	0.114363	0.884458	0.939278	0.334654	0.114197	0.00338405	0.0155128	0.0369964	0.114564	0.746747	0.826611
ENSMUSG00000012609	Ttll5	-0.0996887	0.210185	0.635293	0.775274	-0.597758	0.21044	0.00450412	0.0196571	-1.03894	0.211046	8.53e-07	6.02e-06
ENSMUSG00000012705	Retn	5.33394	1.55579	0.000607074	0.00336558	0.627992	1.65659	0.704623	0.823148	5.72328	1.55574	0.000234312	0.000991671
ENSMUSG00000013033	Adgrl1	-1.0983	0.156867	2.53e-12	8.66e-11	-0.453306	0.1566	0.00379542	0.0170392	-0.731271	0.15687	3.14e-06	1.98e-05
ENSMUSG00000013076	Amotl1	0.0613258	0.144467	0.671203	0.801975	0.621776	0.144394	1.66e-05	0.000165202	0.413627	0.14447	0.00419577	0.0126131
ENSMUSG00000013089	Etv5	-2.09424	0.320105	6.06e-11	1.65e-09	0.118978	0.318672	0.708885	0.825915	-1.83151	0.320247	1.07e-08	1.05e-07
ENSMUSG00000013150	Gfod2	0.166836	0.172982	0.334811	0.514148	0.596829	0.172714	0.000549085	0.00343261	0.470702	0.173034	0.00652272	0.0184649
ENSMUSG00000013160	Atp6v0d1	0.450908	0.0746808	1.56e-09	3.29e-08	-0.140044	0.0747909	0.0611419	0.1528	0.28382	0.0747745	0.000147238	0.000651875
ENSMUSG00000013236	Ptprs	-0.0365855	0.130997	0.780026	0.876673	-0.336219	0.13103	0.0102886	0.0386175	0.075613	0.131023	0.563874	0.685377
ENSMUSG00000013275	Slc41a1	0.539459	0.251431	0.0319084	0.0894617	0.634277	0.251336	0.0116154	0.0424301	0.575764	0.25197	0.0223099	0.0531831
ENSMUSG00000013495	Tmem175	-0.123634	0.112756	0.272872	0.446011	-0.38749	0.112879	0.000597409	0.00367538	-0.386816	0.113059	0.000623093	0.00236755
ENSMUSG00000013611	Snx31	2.69482	1.24183	0.0300034	0.0852546	1.2948	1.24693	0.299088	0.481396	3.42856	1.24116	0.00573814	0.0165162
ENSMUSG00000013629	Cad	0.869378	0.246183	0.000413311	0.00241434	0.674851	0.246494	0.00618519	0.0256239	0.327035	0.247803	0.186923	0.302382
ENSMUSG00000013646	Sh3bp5l	0.499329	0.14755	0.00071404	0.00387223	0.0952959	0.147774	0.519008	0.686475	0.20586	0.147926	0.164032	0.272797
ENSMUSG00000013653	1810065E05Rik	3.4032	1.56448	0.0296082	0.0843187	3.15698	1.56623	0.0438361	0.118591	4.86012	1.56005	0.00183716	0.00613393
ENSMUSG00000013663	Pten	0.0661137	0.165545	0.68962	0.815691	-0.863995	0.165716	1.85e-07	3.11e-06	-0.761647	0.165782	4.34e-06	2.67e-05
ENSMUSG00000013698	Pea15a	0.352899	0.0960015	0.000236942	0.0015044	0.531866	0.0959914	3.01e-08	6.03e-07	0.502274	0.0960183	1.69e-07	1.34e-06
ENSMUSG00000013822	Elof1	0.0981115	0.117655	0.404342	0.582922	0.347957	0.117573	0.00308146	0.0144073	0.326353	0.117714	0.00556428	0.0160993
ENSMUSG00000013936	Myl2	5.62189	1.12069	5.26e-07	6.57e-06	4.79277	1.12773	2.14e-05	0.000203604	6.28648	1.11908	1.94e-08	1.83e-07
ENSMUSG00000013997	Nit1	-0.5191	0.150786	0.000576119	0.00321646	-0.178276	0.150494	0.236173	0.40835	-0.561295	0.151275	0.00020691	0.000886968
ENSMUSG00000014075	Tctex1d2	-0.22106	0.105915	0.0368743	0.100007	-0.716881	0.10664	1.79e-11	6.32e-10	-0.362454	0.106589	0.000672687	0.00253632
ENSMUSG00000014077	Chp1	-0.53315	0.0967944	3.63e-08	5.82e-07	-0.0915959	0.0967182	0.343619	0.526992	-0.686111	0.0969274	1.46e-12	2.44e-11
ENSMUSG00000014177	Tvp23b	0.517577	0.130575	7.38e-05	0.000539457	-0.291107	0.131013	0.0262855	0.0803374	0.351351	0.130827	0.00723966	0.020223
ENSMUSG00000014226	Cacybp	-0.378895	0.127252	0.00290602	0.0126793	-0.343876	0.12725	0.00688476	0.0279331	-0.737206	0.127461	7.3e-09	7.29e-08
ENSMUSG00000014243	Zswim7	0.109064	0.157718	0.489245	0.661355	0.240261	0.157632	0.127461	0.262423	0.573494	0.157639	0.00027474	0.00114359
ENSMUSG00000014245	Pigl	-0.72999	0.251849	0.00374921	0.0156927	-1.01527	0.252768	5.9e-05	0.000498607	-0.525737	0.252281	0.0371663	0.0814752
ENSMUSG00000014294	Ndufa2	0.151558	0.0966489	0.11685	0.240577	-0.127425	0.096699	0.187587	0.345683	0.262195	0.0966917	0.00669466	0.0189003
ENSMUSG00000014301	Pam16	0.422408	0.344477	0.220112	0.381874	0.0822653	0.348303	0.813286	0.893022	0.81018	0.344142	0.0185624	0.0456159
ENSMUSG00000014313	Cox6c	0.296134	0.134365	0.0275277	0.0794948	-0.105211	0.134411	0.433771	0.611675	0.509789	0.134381	0.000148473	0.000656403
ENSMUSG00000014349	Ube2z	0.449162	0.111903	5.97e-05	0.00044813	0.488354	0.111898	1.28e-05	0.000131278	0.558003	0.112011	6.3e-07	4.55e-06
ENSMUSG00000014353	Tmem87b	-0.126715	0.102527	0.216485	0.377484	-0.212364	0.102599	0.0384667	0.107523	-0.255225	0.102884	0.0131119	0.033934
ENSMUSG00000014402	Tsg101	0.299226	0.0756577	7.65e-05	0.000558356	0.228537	0.075699	0.00253586	0.0122235	0.367666	0.0757919	1.23e-06	8.38e-06
ENSMUSG00000014418	Hps5	-0.61551	0.205943	0.0028013	0.0122868	-0.34114	0.205721	0.0972641	0.215204	-0.884422	0.206719	1.88e-05	0.000102058
ENSMUSG00000014426	Map3k4	-0.412868	0.244458	0.0912365	0.199902	-0.356839	0.244421	0.144308	0.287236	-0.957534	0.24614	0.000100159	0.00046219
ENSMUSG00000014496	Ankrd28	0.852699	0.316616	0.00707777	0.0264408	1.31652	0.316149	3.12e-05	0.000284304	1.32562	0.316496	2.81e-05	0.000146599
ENSMUSG00000014551	Mrps25	0.00132801	0.102215	0.989634	0.995131	-0.517972	0.102411	4.24e-07	6.47e-06	-0.264239	0.102451	0.00990349	0.0266623
ENSMUSG00000014554	Dguok	-0.468016	0.142523	0.00102422	0.00529444	-0.245169	0.142368	0.0850545	0.195325	-0.410626	0.142818	0.00403811	0.0122008
ENSMUSG00000014592	Camta1	-0.943355	0.104887	2.38e-19	2.1e-17	-0.47875	0.104848	4.97e-06	5.73e-05	-0.947257	0.104932	1.76e-19	6.75e-18
ENSMUSG00000014599	Csf1	2.13585	0.243991	2.06e-18	1.66e-16	3.69367	0.243646	6.51e-52	3.74e-49	3.70226	0.243695	3.99e-52	1.25e-49
ENSMUSG00000014601	Strip1	0.514073	0.205359	0.0123044	0.0414886	0.0670302	0.20563	0.744444	0.849176	0.023554	0.20593	0.908937	0.93928
ENSMUSG00000014602	Kif1a	0.273219	0.0761969	0.000336184	0.00203076	-0.0173052	0.0762135	0.820375	0.897846	0.0849094	0.0762296	0.265337	0.396785
ENSMUSG00000014606	Slc25a11	0.00116001	0.114934	0.991947	0.99627	-0.408813	0.115141	0.000384423	0.00252352	-0.131218	0.115177	0.254591	0.384367
ENSMUSG00000014633	Cmc2	-0.270205	0.135585	0.0462747	0.119334	-0.137059	0.135468	0.311662	0.49442	-0.651251	0.136715	1.9e-06	1.25e-05
ENSMUSG00000014668	Chfr	0.272835	0.145019	0.0599204	0.145067	0.611368	0.144797	2.42e-05	0.000227662	0.617075	0.145039	2.09e-05	0.000112315
ENSMUSG00000014748	Tex261	0.10379	0.118404	0.380719	0.56066	0.291871	0.11836	0.0136642	0.0482127	0.115968	0.118523	0.327854	0.463425
ENSMUSG00000014769	Psmb1	-0.349932	0.101578	0.000571173	0.0031947	-0.103959	0.101566	0.306045	0.488206	-0.220533	0.101594	0.0299518	0.0681259
ENSMUSG00000014776	Nol3	-0.996387	0.213244	2.98e-06	3.15e-05	-0.142527	0.21273	0.502864	0.672793	-0.814662	0.213408	0.000134875	0.000602687
ENSMUSG00000014837	4931428F04Rik	-0.52619	0.156255	0.000758495	0.00406891	0.0851151	0.155605	0.584382	0.737686	-0.391123	0.15659	0.0124984	0.0325689
ENSMUSG00000014846	Tppp3	-0.63379	0.134803	2.58e-06	2.78e-05	-0.381958	0.1348	0.00460381	0.0200188	-0.672618	0.134811	6.06e-07	4.38e-06
ENSMUSG00000014850	Msh3	-0.478727	0.191891	0.0126031	0.0423083	-0.0799891	0.191438	0.676069	0.803891	-0.173003	0.191978	0.367502	0.503942
ENSMUSG00000014856	Tmem208	0.207925	0.135916	0.126063	0.254356	0.119928	0.135942	0.377668	0.560939	0.532669	0.135927	8.9e-05	0.000414461
ENSMUSG00000014859	E2f4	0.796942	0.222521	0.000341718	0.00205971	0.563781	0.222831	0.0114038	0.0418911	0.971603	0.222747	1.29e-05	7.21e-05
ENSMUSG00000014867	Surf4	0.226705	0.128805	0.0783961	0.178243	0.550062	0.12874	1.93e-05	0.000186488	0.341642	0.128872	0.008025	0.0221639
ENSMUSG00000014905	Dnajb9	0.10366	0.150267	0.490294	0.662163	-0.44147	0.150862	0.00342996	0.0156844	0.134484	0.150587	0.371821	0.507934
ENSMUSG00000014907	Naf1	1.18858	0.387934	0.00218491	0.00997192	0.548497	0.389	0.158534	0.306825	1.28208	0.38832	0.000961344	0.00347746
ENSMUSG00000014932	Yes1	0.514832	0.255252	0.0437	0.114251	0.644836	0.255061	0.0114662	0.0420427	1.24038	0.254629	1.11e-06	7.63e-06
ENSMUSG00000014956	Ppp1cb	0.244649	0.0887403	0.00583512	0.0226522	0.270632	0.0887401	0.00229059	0.0112133	0.439083	0.0887786	7.58e-07	5.4e-06
ENSMUSG00000015013	Trappc2l	-0.0426955	0.112168	0.703471	0.825159	-0.377577	0.112247	0.000768756	0.00455294	-0.203515	0.112293	0.0699315	0.137486
ENSMUSG00000015027	Galns	0.74136	0.422111	0.0790347	0.179227	1.38627	0.421274	0.000999558	0.005697	1.28429	0.421844	0.00233095	0.00757604
ENSMUSG00000015053	Gata2	4.98618	1.35099	0.000223577	0.00143134	6.21946	1.34713	3.9e-06	4.61e-05	6.61411	1.34704	9.1e-07	6.39e-06
ENSMUSG00000015083	C8g	-1.55595	0.630378	0.0135764	0.0449506	-1.25972	0.629393	0.0453405	0.121955	-2.46222	0.638425	0.000114925	0.000523082
ENSMUSG00000015085	Entpd2	-0.144278	0.287395	0.615655	0.760673	0.566673	0.286719	0.0481086	0.127215	0.664052	0.286929	0.0206489	0.0499328
ENSMUSG00000015094	Npdc1	0.241896	0.106893	0.0236368	0.0700814	0.484121	0.10685	5.87e-06	6.63e-05	0.404916	0.106941	0.000152877	0.000674085
ENSMUSG00000015095	Fbxw5	-0.408256	0.133832	0.0022846	0.0103466	-0.174902	0.133743	0.19096	0.350051	-0.390783	0.134017	0.00354635	0.0109147
ENSMUSG00000015112	Slc25a13	0.492985	0.796182	0.535794	0.700552	-2.85262	0.825583	0.000549721	0.00343529	-0.0389971	0.798961	0.961071	0.974247
ENSMUSG00000015127	Unkl	-1.52042	0.496731	0.00220707	0.0100565	-1.12541	0.494519	0.0228594	0.0718878	-2.33925	0.508796	4.27e-06	2.63e-05
ENSMUSG00000015133	Lrrk1	-1.80781	0.64873	0.00532487	0.0210243	-1.31184	0.64767	0.0428191	0.116502	-1.5107	0.648931	0.0199128	0.048434
ENSMUSG00000015134	Aldh1a3	-2.28673	1.16644	0.0499446	0.126391	-2.89976	1.16904	0.0131212	0.0465532	-0.908249	1.1641	0.435262	0.56961
ENSMUSG00000015143	Actn1	-0.538835	0.206195	0.00896919	0.0321509	-0.621814	0.206225	0.00256795	0.0123404	-0.991784	0.206493	1.56e-06	1.05e-05
ENSMUSG00000015176	Nolc1	-0.134334	0.107927	0.213251	0.373251	-0.160466	0.10797	0.137226	0.277349	-0.311323	0.108426	0.00408793	0.0123312
ENSMUSG00000015189	Casd1	-0.269298	0.166052	0.104852	0.221713	-0.462785	0.166244	0.00537308	0.0228099	-0.252498	0.166371	0.129096	0.226074
ENSMUSG00000015217	Hmgb3	0.765806	0.184512	3.32e-05	0.000269155	1.49528	0.182627	2.66e-16	1.66e-14	1.42757	0.183581	7.47e-15	1.67e-13
ENSMUSG00000015222	Map2	-0.76167	0.225907	0.000747298	0.00401856	-0.0211512	0.2257	0.925337	0.960518	-0.473188	0.225939	0.0362316	0.0797832
ENSMUSG00000015243	Abca1	2.23927	0.189566	3.36e-32	9.18e-30	2.47404	0.189543	6.14e-39	1.86e-36	3.31253	0.189501	2.02e-68	1.12e-65
ENSMUSG00000015247	Nipsnap3b	0.447262	0.0890983	5.17e-07	6.47e-06	0.449954	0.0891028	4.42e-07	6.7e-06	0.590013	0.0891482	3.63e-11	5.01e-10
ENSMUSG00000015289	Lage3	0.262025	0.176873	0.138492	0.272791	0.0127983	0.177221	0.942429	0.968868	0.476062	0.177056	0.00717183	0.0200604
ENSMUSG00000015290	Ubl4a	-0.267533	0.0837175	0.00139506	0.00685753	0.0488672	0.0836494	0.559092	0.717938	-0.20378	0.083806	0.0150336	0.038172
ENSMUSG00000015291	Gdi1	-0.492196	0.0719349	7.8e-12	2.44e-10	-0.159568	0.0719209	0.0265098	0.080919	-0.626179	0.0719656	3.29e-18	1.11e-16
ENSMUSG00000015305	Sash1	2.04781	0.396911	2.48e-07	3.32e-06	-0.180886	0.402238	0.652927	0.787752	1.07074	0.399091	0.00729744	0.0203707
ENSMUSG00000015335	Zdhhc12	0.443679	0.154911	0.00418211	0.0171972	0.105405	0.155071	0.49668	0.668259	0.615437	0.154994	7.17e-05	0.000340005
ENSMUSG00000015341	Golga7	0.301777	0.0990966	0.0023246	0.0105001	0.642386	0.0988889	8.25e-11	2.63e-09	0.793895	0.0990087	1.07e-15	2.65e-14
ENSMUSG00000015354	Pcolce2	1.12264	0.286649	8.99e-05	0.000642329	0.533735	0.286831	0.0627726	0.155707	0.981274	0.286797	0.000622777	0.00236699
ENSMUSG00000015363	Trabd	0.388698	0.194416	0.0455744	0.117907	0.565653	0.194226	0.00358729	0.0162831	0.51724	0.194763	0.00791347	0.0218885
ENSMUSG00000015377	Dennd6b	0.350318	0.168558	0.0376799	0.101721	0.650876	0.168189	0.000108872	0.000845688	0.968199	0.168214	8.63e-09	8.53e-08
ENSMUSG00000015396	Cd83	0.0757315	0.661296	0.908826	0.952916	-1.2943	0.663676	0.0511529	0.133297	-2.62209	0.671866	9.51e-05	0.000441052
ENSMUSG00000015437	Gzmb	6.9004	1.51551	5.28e-06	5.24e-05	4.3529	1.52861	0.00440471	0.0192941	6.35394	1.51787	2.84e-05	0.000147891
ENSMUSG00000015461	Atf6b	0.380072	0.18495	0.0398793	0.106417	0.873472	0.184386	2.17e-06	2.78e-05	0.593576	0.185178	0.00134858	0.00467999
ENSMUSG00000015476	Prrt1	-1.43725	0.33985	2.35e-05	0.000198364	0.324009	0.333337	0.331043	0.514481	-1.23325	0.340849	0.000296703	0.00122582
ENSMUSG00000015478	Rnf5	-0.305178	0.102834	0.00300051	0.0130064	-0.277941	0.102841	0.00687913	0.0279331	-0.531573	0.103662	2.93e-07	2.24e-06
ENSMUSG00000015484	Fam163a	5.09065	1.45518	0.000468254	0.00268907	7.45288	1.44858	2.68e-07	4.34e-06	7.34237	1.4492	4.05e-07	3.04e-06
ENSMUSG00000015536	Mocs2	0.266087	0.113272	0.0188186	0.0583297	0.579054	0.113234	3.16e-07	4.98e-06	0.523343	0.11329	3.85e-06	2.39e-05
ENSMUSG00000015568	Lpl	-2.82448	0.978114	0.00388089	0.0161541	-1.62808	0.975672	0.0951822	0.211553	-3.17944	0.980966	0.00119055	0.00419984
ENSMUSG00000015599	Ttbk1	0.674351	0.3031	0.0260916	0.0761131	1.23274	0.302456	4.59e-05	0.00039986	0.863174	0.303378	0.00443825	0.0132582
ENSMUSG00000015619	Gata3	4.53925	1.1945	0.000144619	0.000979061	6.31983	1.18818	1.04e-07	1.86e-06	3.85245	1.20394	0.00137484	0.00476121
ENSMUSG00000015647	Lama5	5.67103	0.631575	2.73e-19	2.37e-17	3.59615	0.636131	1.58e-08	3.33e-07	5.51329	0.632193	2.76e-18	9.42e-17
ENSMUSG00000015652	Steap1	1.44453	0.397712	0.000281119	0.00174693	2.15099	0.397197	6.11e-08	1.15e-06	2.98164	0.396956	5.86e-14	1.19e-12
ENSMUSG00000015653	Steap2	1.2013	0.348672	0.000570278	0.00319133	-0.139432	0.350148	0.690476	0.814048	1.1611	0.348983	0.00087754	0.00320917
ENSMUSG00000015656	Hspa8	-0.683146	0.119413	1.06e-08	1.87e-07	-0.48923	0.119402	4.18e-05	0.000368082	-0.842479	0.119458	1.76e-12	2.89e-11
ENSMUSG00000015659	Serac1	-0.801499	0.324539	0.0135243	0.0448049	-0.857256	0.324941	0.0083349	0.032638	-0.532633	0.324943	0.10118	0.185968
ENSMUSG00000015672	Mrpl32	0.343539	0.113171	0.00240069	0.0107853	0.191658	0.113262	0.0906144	0.204429	0.363212	0.11336	0.00135501	0.00469938
ENSMUSG00000015709	Arnt2	1.94585	0.233047	6.85e-17	4.66e-15	1.38665	0.233277	2.78e-09	6.66e-08	2.0924	0.233126	2.82e-19	1.06e-17
ENSMUSG00000015745	Plekho1	1.89542	0.180246	7.31e-26	1.3e-23	1.89956	0.180266	5.8e-26	7.92e-24	2.40931	0.180129	8.42e-41	1.43e-38
ENSMUSG00000015747	Vps45	-0.171372	0.117821	0.145807	0.283213	-0.120488	0.117809	0.306431	0.488588	-0.392566	0.118213	0.000897447	0.00327191
ENSMUSG00000015748	Prpf3	-0.539771	0.211662	0.0107673	0.0372416	-0.278343	0.211393	0.187935	0.346108	-0.219788	0.211724	0.299228	0.433258
ENSMUSG00000015749	Anp32e	-0.583005	0.125562	3.43e-06	3.57e-05	0.220411	0.125224	0.0783856	0.183669	-0.512314	0.125749	4.62e-05	0.000229426
ENSMUSG00000015759	Cnih1	-0.325051	0.116115	0.00511988	0.0203451	-0.135815	0.116098	0.242069	0.41591	-0.165935	0.11614	0.153075	0.258316
ENSMUSG00000015766	Eps8	3.28331	0.432072	2.98e-14	1.41e-12	2.90508	0.43234	1.82e-11	6.42e-10	4.26792	0.431785	4.87e-23	2.6e-21
ENSMUSG00000015776	Med22	0.19435	0.142677	0.173146	0.32186	1.15463	0.142142	4.54e-16	2.78e-14	0.680037	0.142591	1.85e-06	1.22e-05
ENSMUSG00000015790	Surf1	-0.370198	0.110769	0.000831535	0.00440751	-0.248037	0.110743	0.0251068	0.0774024	-0.249217	0.110845	0.0245543	0.0578332
ENSMUSG00000015804	Med28	-0.457658	0.185486	0.0136119	0.0450413	-0.207032	0.185429	0.264207	0.4416	-0.11691	0.185495	0.528523	0.653697
ENSMUSG00000015806	Qdpr	0.51212	0.160175	0.00138745	0.00682415	-0.159295	0.160317	0.320405	0.503208	0.248759	0.160302	0.120708	0.214452
ENSMUSG00000015829	Tnr	0.866977	0.443188	0.0504382	0.127292	-1.38622	0.446505	0.00190539	0.0096334	0.784746	0.443509	0.0768271	0.148673
ENSMUSG00000015837	Sqstm1	1.11586	0.104665	1.55e-26	2.96e-24	0.629051	0.10469	1.87e-09	4.66e-08	1.13792	0.104682	1.6e-27	1.2e-25
ENSMUSG00000015839	Nfe2l2	0.669239	0.152982	1.22e-05	0.000110761	0.0118349	0.153148	0.938402	0.967353	0.420552	0.15313	0.00602577	0.0172577
ENSMUSG00000015843	Rxrg	-2.24867	0.366453	8.45e-10	1.88e-08	-1.80495	0.366065	8.19e-07	1.16e-05	-2.62678	0.367495	8.82e-13	1.51e-11
ENSMUSG00000015846	Rxra	-0.811211	0.435871	0.0627265	0.150287	-0.276797	0.434529	0.524122	0.69133	-1.16685	0.438769	0.00782849	0.0216859
ENSMUSG00000015879	Fam184b	1.42249	0.479645	0.00301985	0.0130758	0.114148	0.48226	0.812894	0.892915	1.66012	0.479814	0.000540332	0.00208835
ENSMUSG00000015882	Lcorl	-1.68399	0.305301	3.47e-08	5.59e-07	-1.30045	0.305079	2.02e-05	0.000194339	-1.84068	0.305745	1.74e-09	1.9e-08
ENSMUSG00000015932	Dstn	-0.323036	0.115339	0.00509827	0.0202786	-0.133518	0.115322	0.246953	0.422258	-0.0250473	0.115347	0.828094	0.885037
ENSMUSG00000015937	H2afy	-0.530929	0.13366	7.12e-05	0.000523988	-0.0595849	0.133474	0.655297	0.789161	-0.289751	0.133726	0.0302539	0.0686535
ENSMUSG00000015943	Bola1	-0.497662	0.123504	5.59e-05	0.000424074	-0.201627	0.123248	0.10185	0.222981	-0.305351	0.123697	0.0135668	0.0349647
ENSMUSG00000015944	Gatsl2	0.821156	0.151474	5.92e-08	9.09e-07	-0.385462	0.15236	0.0114083	0.041895	0.200015	0.15212	0.188562	0.304559
ENSMUSG00000015961	Adss	0.152578	0.141769	0.281816	0.45611	0.432071	0.141673	0.00229013	0.0112133	0.254057	0.14189	0.0733707	0.143081
ENSMUSG00000015981	Stk32c	-3.33184	0.612596	5.36e-08	8.28e-07	0.114585	0.592509	0.846654	0.913875	-2.47306	0.60622	4.51e-05	0.000224928
ENSMUSG00000016018	Skiv2l2	-0.581957	0.128095	5.54e-06	5.48e-05	-0.568553	0.128102	9.07e-06	9.7e-05	-0.75298	0.12844	4.56e-09	4.69e-08
ENSMUSG00000016087	Fli1	-1.22819	0.841061	0.144212	0.281031	-0.704202	0.840261	0.401989	0.58352	-2.79633	0.8487	0.000984796	0.00355072
ENSMUSG00000016128	Stard13	0.430065	0.176561	0.0148597	0.0483821	0.300208	0.176618	0.0891759	0.202087	0.426437	0.17671	0.015813	0.039835
ENSMUSG00000016150	Tenm1	-0.73122	0.283383	0.00987081	0.0347324	-1.73878	0.285065	1.06e-09	2.73e-08	-1.66817	0.285721	5.27e-09	5.38e-08
ENSMUSG00000016179	Camk1g	0.39141	0.450291	0.384718	0.564552	-1.45999	0.45094	0.00120513	0.00665901	-1.52531	0.451236	0.00072409	0.00270928
ENSMUSG00000016253	Nelfcd	-0.633327	0.121146	1.72e-07	2.38e-06	-0.358172	0.121066	0.00309143	0.0144458	-0.628014	0.121293	2.25e-07	1.75e-06
ENSMUSG00000016256	Ctsz	0.454828	0.12995	0.000465199	0.00267337	0.0932622	0.130013	0.473169	0.647295	0.718519	0.129966	3.23e-08	2.95e-07
ENSMUSG00000016257	Prelid3b	0.0488581	0.0772851	0.527269	0.694367	-0.29829	0.0774881	0.000118361	0.000907959	-0.13404	0.0775991	0.0841062	0.159989
ENSMUSG00000016262	Sertad4	-0.300502	0.264251	0.255462	0.425574	-0.919996	0.264598	0.000507127	0.00319913	-1.86053	0.265967	2.65e-12	4.22e-11
ENSMUSG00000016283	H2-M2	4.77209	0.765671	4.59e-10	1.07e-08	0.0347016	0.953117	0.970957	0.984434	6.17327	0.757396	3.62e-16	9.39e-15
ENSMUSG00000016308	Ube2a	-0.859308	0.142817	1.78e-09	3.69e-08	-0.556621	0.142762	9.66e-05	0.000768011	-0.997128	0.142952	3.05e-12	4.81e-11
ENSMUSG00000016319	Slc25a5	0.287094	0.136046	0.0348356	0.0956399	-0.561259	0.136105	3.73e-05	0.000332018	0.0221755	0.136086	0.870556	0.914312
ENSMUSG00000016349	Eef1a2	-0.361582	0.144444	0.0123052	0.0414886	-0.427024	0.144519	0.00312871	0.0145995	-0.497902	0.144908	0.00059038	0.00225768
ENSMUSG00000016382	Pls3	-0.628478	0.126636	6.95e-07	8.47e-06	-0.789301	0.12665	4.6e-10	1.28e-08	-0.580476	0.126662	4.59e-06	2.81e-05
ENSMUSG00000016386	Mpped2	-0.907768	0.188961	1.56e-06	1.77e-05	-0.703439	0.188832	0.000195153	0.0014028	-1.44796	0.189926	2.46e-14	5.2e-13
ENSMUSG00000016427	Ndufa1	0.128796	0.122868	0.294525	0.470461	-0.360602	0.122938	0.00335492	0.0154098	0.0652918	0.122926	0.595318	0.710508
ENSMUSG00000016458	Wt1	7.50064	0.468167	9.08e-58	8.89e-55	6.75306	0.468279	3.82e-47	1.87e-44	9.40479	0.468064	8.5e-90	7.87e-87
ENSMUSG00000016487	Ppfibp1	0.35024	0.229905	0.127657	0.25686	-0.711147	0.230789	0.00206053	0.0103051	-0.407935	0.230835	0.0771923	0.149258
ENSMUSG00000016493	Cd46	-1.29978	0.503769	0.00987693	0.0347466	-0.974918	0.502236	0.0522397	0.135451	-0.729744	0.502665	0.146571	0.249336
ENSMUSG00000016494	Cd34	-0.15564	0.890727	0.861289	0.926849	-4.21855	0.898679	2.68e-06	3.34e-05	-0.737526	0.891198	0.407916	0.543692
ENSMUSG00000016503	Gtf3a	-0.611862	0.470732	0.193666	0.348878	-0.767517	0.472339	0.104178	0.22648	-1.33197	0.482619	0.00578245	0.0166179
ENSMUSG00000016520	Lnx2	-0.518996	0.3494	0.13744	0.271264	-1.3994	0.351489	6.85e-05	0.000567195	-1.44847	0.352827	4.04e-05	0.000203439
ENSMUSG00000016528	Mapkapk2	1.03615	0.352127	0.00325508	0.0139358	1.51136	0.351315	1.69e-05	0.000167581	1.82248	0.351365	2.14e-07	1.67e-06
ENSMUSG00000016534	Lamp2	-0.362247	0.122355	0.00307032	0.0132489	-0.324396	0.122355	0.00801889	0.0316162	-0.231545	0.12237	0.0584675	0.118515
ENSMUSG00000016541	Atxn10	-0.161316	0.0708187	0.0227344	0.0679015	-0.267468	0.0708363	0.000159455	0.0011813	-0.0617324	0.0708574	0.383634	0.520407
ENSMUSG00000016554	Eif3d	0.120246	0.07819	0.124082	0.251258	0.308724	0.0781186	7.75e-05	0.000633953	0.298746	0.0782849	0.000135558	0.000604763
ENSMUSG00000016559	H3f3b	-0.235659	0.102624	0.0216568	0.0653392	0.516214	0.102541	4.8e-07	7.22e-06	0.498456	0.102578	1.18e-06	8.07e-06
ENSMUSG00000016624	Phf21b	1.51495	0.658833	0.0214794	0.0648511	2.66058	0.655838	4.98e-05	0.000428897	2.77437	0.656287	2.36e-05	0.000125002
ENSMUSG00000016637	Ift27	-0.308176	0.117445	0.00869046	0.0313203	-0.866421	0.117982	2.08e-13	9.72e-12	-0.423837	0.117867	0.000323299	0.00132161
ENSMUSG00000016757	Ttll12	0.0973314	0.187285	0.603274	0.751172	0.273841	0.187128	0.143362	0.285996	0.459975	0.187292	0.0140523	0.0359957
ENSMUSG00000016918	Sulf1	-2.25111	0.415966	6.24e-08	9.53e-07	-0.3539	0.414512	0.39323	0.575953	-1.2767	0.415286	0.00211027	0.00693869
ENSMUSG00000016933	Plcg1	0.288057	0.169755	0.0897168	0.197605	0.447853	0.169646	0.00829232	0.0325018	0.412419	0.169985	0.0152578	0.0386468
ENSMUSG00000016940	Kctd2	0.0363161	0.137795	0.792125	0.884185	-0.383642	0.138169	0.00549283	0.0232235	-0.137172	0.13826	0.321134	0.457069
ENSMUSG00000016942	Tmprss6	3.6693	1.07553	0.00064579	0.00355505	4.02586	1.07387	0.000177581	0.00129202	4.30396	1.07416	6.15e-05	0.000297176
ENSMUSG00000017002	Slpi	2.32725	0.858956	0.00674054	0.0254693	1.05273	0.861618	0.22178	0.390148	1.86589	0.860382	0.0301076	0.0683869
ENSMUSG00000017009	Sdc4	0.0265236	0.219867	0.903981	0.950144	-0.222375	0.219892	0.311878	0.494622	0.977523	0.219828	8.72e-06	5.03e-05
ENSMUSG00000017057	Il13ra1	0.944503	0.266975	0.000403483	0.00236772	1.77465	0.266604	2.8e-11	9.55e-10	2.05666	0.266628	1.22e-14	2.67e-13
ENSMUSG00000017119	Nbr1	-0.294331	0.106445	0.00569055	0.0221997	-0.0672873	0.106355	0.526952	0.69325	-0.124508	0.106548	0.242581	0.370467
ENSMUSG00000017144	Rnd3	-1.56705	0.272787	9.21e-09	1.64e-07	-0.827104	0.272247	0.00238108	0.011578	-0.993807	0.272608	0.000266818	0.00111536
ENSMUSG00000017167	Cntnap1	-2.43	0.312468	7.44e-15	3.81e-13	-0.900888	0.311198	0.00379276	0.0170347	-2.0704	0.312483	3.46e-11	4.79e-10
ENSMUSG00000017188	Coa3	-0.350459	0.113474	0.00201204	0.00930274	-0.424324	0.113482	0.000184669	0.00134008	-0.417525	0.113516	0.000234962	0.00099392
ENSMUSG00000017204	Gsdma	1.87914	0.452557	3.29e-05	0.000267307	1.71973	0.452834	0.000146049	0.00109464	3.39642	0.451452	5.34e-14	1.09e-12
ENSMUSG00000017210	Med24	0.402653	0.163982	0.0140702	0.0463368	0.0489688	0.164178	0.765499	0.862146	0.313591	0.164226	0.0561969	0.114652
ENSMUSG00000017221	Psmd3	0.295118	0.24651	0.231233	0.396556	0.614188	0.246332	0.012655	0.0452949	0.42272	0.246687	0.0866045	0.163732
ENSMUSG00000017264	Exosc10	-0.575938	0.177636	0.00118596	0.00597972	-0.242125	0.177278	0.172002	0.325329	-0.43153	0.177947	0.0153068	0.0387355
ENSMUSG00000017286	Glod4	-0.590349	0.128345	4.23e-06	4.28e-05	-0.64455	0.128386	5.16e-07	7.69e-06	-0.863235	0.128737	2.01e-11	2.85e-10
ENSMUSG00000017291	Taok1	-0.547101	0.0891575	8.44e-10	1.88e-08	-0.505002	0.0891558	1.48e-08	3.15e-07	-0.699521	0.0892179	4.48e-15	1.03e-13
ENSMUSG00000017299	Dnttip1	1.18237	0.155505	2.88e-14	1.36e-12	1.60227	0.155027	4.87e-25	6.24e-23	1.48296	0.155597	1.56e-21	7.43e-20
ENSMUSG00000017307	Acot8	-0.666291	0.241611	0.00582098	0.0226026	-0.14161	0.240859	0.556575	0.715989	-0.532011	0.24206	0.0279597	0.0643951
ENSMUSG00000017314	Mpp2	-1.64068	0.337579	1.17e-06	1.37e-05	-0.768961	0.336561	0.0223269	0.0707175	-1.49444	0.337962	9.78e-06	5.6e-05
ENSMUSG00000017376	Nlk	-0.918952	0.122088	5.19e-14	2.38e-12	-0.379967	0.121746	0.00180256	0.00920589	-0.681574	0.122196	2.44e-08	2.26e-07
ENSMUSG00000017386	Traf4	0.22795	0.55588	0.681755	0.810186	1.7991	0.553256	0.00114662	0.00640368	1.59956	0.55389	0.00387866	0.0117917
ENSMUSG00000017390	Aldoc	0.247665	0.183413	0.176915	0.326754	-1.14885	0.183601	3.92e-10	1.11e-08	-0.653065	0.183572	0.000374346	0.00150917
ENSMUSG00000017400	Stac2	2.07864	0.279668	1.07e-13	4.57e-12	0.948294	0.280157	0.000712124	0.00426915	2.55484	0.279641	6.47e-20	2.65e-18
ENSMUSG00000017412	Cacnb4	-1.05089	0.196942	9.5e-08	1.4e-06	-0.656557	0.196849	0.000851998	0.00497168	-1.39093	0.197202	1.75e-12	2.88e-11
ENSMUSG00000017417	Plxdc1	-0.994451	0.51346	0.0527741	0.131611	-1.60872	0.515199	0.00179307	0.00916848	-1.7082	0.516897	0.000950696	0.00344119
ENSMUSG00000017421	Zfp207	-0.436038	0.106415	4.18e-05	0.0003282	-0.218479	0.106377	0.0399934	0.11063	-0.305395	0.10647	0.00412604	0.0124236
ENSMUSG00000017428	Psmd11	-0.191202	0.100441	0.0569589	0.139376	0.380048	0.100328	0.000151837	0.00113293	-0.0647621	0.100507	0.519346	0.645808
ENSMUSG00000017446	C1qtnf1	-2.45079	0.29907	2.51e-16	1.54e-14	-0.782837	0.297655	0.00853802	0.0332535	-2.34353	0.299483	5.07e-15	1.16e-13
ENSMUSG00000017466	Timp2	0.00996504	0.146945	0.945933	0.972562	-0.627214	0.146987	1.98e-05	0.000190815	-0.250787	0.146985	0.0879681	0.165801
ENSMUSG00000017478	Zc3h18	0.795318	0.309404	0.0101555	0.0355282	0.83609	0.309382	0.00688304	0.0279331	0.894367	0.309899	0.00390179	0.0118513
ENSMUSG00000017561	Crlf3	0.904869	0.165497	4.56e-08	7.16e-07	0.0591578	0.166311	0.72206	0.834388	0.705688	0.165968	2.12e-05	0.000113509
ENSMUSG00000017588	Krt27	0.515177	0.410845	0.209862	0.369154	-0.863633	0.411915	0.0360263	0.102246	-1.42765	0.413412	0.000553724	0.00213416
ENSMUSG00000017615	Tnfaip1	0.00756947	0.0958496	0.937055	0.967796	0.520883	0.095691	5.23e-08	1e-06	0.28149	0.095888	0.00332889	0.0103278
ENSMUSG00000017631	Abr	0.473284	0.164946	0.00411335	0.0169438	0.0652614	0.165035	0.692518	0.815355	0.287991	0.165067	0.0810376	0.155198
ENSMUSG00000017639	Rab11fip4	-0.71452	0.221199	0.00123696	0.00619556	-0.212184	0.221013	0.337028	0.520287	-0.191696	0.221134	0.38601	0.522425
ENSMUSG00000017677	Wsb1	0.912172	0.114604	1.73e-15	9.6e-14	1.12255	0.114547	1.13e-22	1.22e-20	1.37183	0.114577	4.92e-33	5.35e-31
ENSMUSG00000017679	Ttpal	0.596736	0.206812	0.00390918	0.0162475	0.7431	0.206758	0.000325556	0.00219063	0.723424	0.206939	0.000472575	0.00186014
ENSMUSG00000017692	Rhbdl3	-3.00176	0.936871	0.0013552	0.00669323	-2.26802	0.931901	0.0149429	0.0517808	-2.77939	0.938193	0.00305156	0.00957796
ENSMUSG00000017697	Ada	-1.84898	0.348675	1.14e-07	1.66e-06	-0.942429	0.347558	0.00669651	0.0273544	-0.960125	0.34794	0.00578979	0.0166362
ENSMUSG00000017715	Pgs1	0.148266	0.162971	0.362947	0.541076	0.69544	0.162661	1.91e-05	0.000184748	1.13676	0.162616	2.74e-12	4.35e-11
ENSMUSG00000017718	Afmid	-0.912878	0.457485	0.0459965	0.118728	-0.616704	0.456611	0.17682	0.331932	-2.01305	0.466307	1.58e-05	8.68e-05
ENSMUSG00000017723	Wfdc2	2.25559	0.81629	0.00572339	0.0223084	-2.17529	0.83462	0.009152	0.0350869	1.6923	0.817101	0.0383497	0.083662
ENSMUSG00000017740	Slc12a5	2.32001	1.03367	0.024804	0.0729963	1.48578	1.04459	0.154923	0.301941	3.09544	1.03039	0.00266323	0.00850496
ENSMUSG00000017747	Ghdc	0.802755	0.305798	0.00866201	0.0312448	1.71844	0.304783	1.72e-08	3.6e-07	1.84195	0.304983	1.55e-09	1.7e-08
ENSMUSG00000017756	Slc12a7	2.4057	0.602096	6.45e-05	0.000480108	-1.02998	0.604411	0.0883619	0.20057	2.1391	0.602226	0.000382321	0.00153722
ENSMUSG00000017760	Ctsa	0.762688	0.101625	6.15e-14	2.77e-12	-0.298092	0.101792	0.00340659	0.0156032	0.706448	0.101677	3.71e-12	5.76e-11
ENSMUSG00000017764	Zswim1	-0.596821	0.16379	0.000268626	0.00167845	-0.273001	0.163478	0.0949281	0.21127	-0.770468	0.164547	2.84e-06	1.81e-05
ENSMUSG00000017774	Myo1c	0.34361	0.229072	0.133613	0.265726	0.551148	0.228914	0.0160548	0.0547343	0.541202	0.229243	0.0182344	0.044896
ENSMUSG00000017776	Crk	0.383408	0.0941399	4.65e-05	0.000360726	0.281009	0.0941854	0.00284905	0.0134643	0.482303	0.0942407	3.09e-07	2.35e-06
ENSMUSG00000017781	Pitpna	0.366063	0.0944646	0.000106568	0.000745705	0.366685	0.0944693	0.000103803	0.000812756	0.481337	0.0945185	3.53e-07	2.67e-06
ENSMUSG00000017802	Retreg3	0.451455	0.233334	0.0530145	0.132053	0.59316	0.233204	0.010974	0.0406135	0.610514	0.233601	0.00896228	0.0244404
ENSMUSG00000017817	Jph2	0.310369	0.996322	0.75541	0.859976	-2.19921	1.02202	0.0314105	0.0922297	-3.13676	1.06112	0.00311569	0.00974986
ENSMUSG00000017843	Ppp2r5c	-0.516567	0.100866	3.03e-07	3.97e-06	-0.0344344	0.100773	0.732575	0.841657	-0.51179	0.100966	4e-07	3e-06
ENSMUSG00000017868	Sgk2	1.57311	1.67545	0.347772	0.52715	5.68769	1.61293	0.000421407	0.00272336	6.04123	1.61292	0.000180015	0.000782108
ENSMUSG00000017929	B4galt5	0.379843	0.10736	0.000403102	0.00236632	0.343138	0.107385	0.00139634	0.00749907	0.491869	0.10747	4.72e-06	2.88e-05
ENSMUSG00000017943	Gdap1l1	1.11201	0.116694	1.58e-21	1.75e-19	0.365891	0.116891	0.00174687	0.00898747	1.00965	0.116803	5.42e-18	1.79e-16
ENSMUSG00000017950	Hnf4a	0.648682	1.55802	0.677155	0.806677	3.47926	1.47128	0.0180406	0.0600534	6.40618	1.45011	9.97e-06	5.69e-05
ENSMUSG00000017969	Ptgis	-1.71519	0.773339	0.0265618	0.0772143	0.0689437	0.759953	0.927714	0.961728	-2.1442	0.786484	0.00640465	0.0181864
ENSMUSG00000017978	Cadps2	-0.641454	0.648183	0.322361	0.501036	-1.15962	0.648997	0.0739724	0.17579	-1.6681	0.651079	0.0104053	0.0278348
ENSMUSG00000018012	Rac3	0.0632731	0.286004	0.824912	0.904059	0.816767	0.285016	0.00416109	0.018392	0.9036	0.285312	0.00153987	0.00526967
ENSMUSG00000018040	Rrp7a	-0.420189	0.135769	0.00196897	0.00914169	0.216634	0.135073	0.108752	0.233879	-0.124272	0.135866	0.360369	0.496798
ENSMUSG00000018042	Cyb5r3	-0.508153	0.126737	6.08e-05	0.00045541	0.186564	0.126717	0.140943	0.282939	-0.334072	0.126745	0.00839442	0.0230428
ENSMUSG00000018076	Med13l	-0.184864	0.126364	0.143482	0.280135	-0.410597	0.126626	0.00118442	0.00656857	-0.331224	0.126933	0.00906903	0.0246911
ENSMUSG00000018102	Hist1h2bc	0.631807	0.152403	3.39e-05	0.000273965	-0.0461682	0.152755	0.762471	0.860711	1.10575	0.152365	3.95e-13	7.15e-12
ENSMUSG00000018143	Mafk	1.29331	0.239186	6.4e-08	9.76e-07	0.987803	0.239792	3.8e-05	0.00033774	1.48404	0.239487	5.76e-10	6.76e-09
ENSMUSG00000018160	Med1	1.06813	0.243634	1.16e-05	0.000106668	0.113871	0.243923	0.64062	0.778581	1.17546	0.243695	1.41e-06	9.53e-06
ENSMUSG00000018171	Vmp1	-0.340942	0.13345	0.0106241	0.0368534	0.180468	0.133397	0.1761	0.331049	0.156097	0.133436	0.242069	0.369851
ENSMUSG00000018196	Glrx2	0.386971	0.129438	0.0027931	0.0122573	-0.389854	0.130486	0.00281083	0.0133176	0.0402407	0.130321	0.757487	0.834669
ENSMUSG00000018199	Trove2	-0.350353	0.133011	0.00843833	0.030597	0.0237832	0.132764	0.857828	0.920745	-0.0485151	0.133066	0.715415	0.803407
ENSMUSG00000018217	Pmp22	0.0623227	0.0938687	0.506732	0.676861	0.245351	0.093865	0.00895223	0.0344702	0.225589	0.0938742	0.0162567	0.0407986
ENSMUSG00000018287	Spag7	-0.182924	0.072239	0.0113347	0.0387926	-0.141464	0.0722345	0.050183	0.131262	-0.356008	0.0724397	8.9e-07	6.27e-06
ENSMUSG00000018293	Pfn1	0.943693	0.133625	1.64e-12	5.73e-11	0.978202	0.133623	2.47e-13	1.14e-11	1.23454	0.133641	2.52e-20	1.07e-18
ENSMUSG00000018322	Tomm34	-0.390463	0.0909908	1.78e-05	0.000154649	-0.477975	0.0910196	1.51e-07	2.58e-06	-0.499149	0.0911298	4.32e-08	3.85e-07
ENSMUSG00000018326	Ywhab	0.16205	0.0823581	0.0491105	0.124754	0.114452	0.082363	0.16465	0.315471	0.246016	0.0823794	0.002823	0.00894315
ENSMUSG00000018339	Gpx3	-1.99178	0.501635	7.17e-05	0.00052626	-1.22302	0.501593	0.0147579	0.0512465	-1.92357	0.501659	0.000125863	0.00056606
ENSMUSG00000018340	Anxa6	-0.00453011	0.0692935	0.947875	0.973838	0.30734	0.0692745	9.14e-06	9.75e-05	0.0751722	0.0693173	0.278159	0.410315
ENSMUSG00000018372	Cep95	0.181019	0.36138	0.616435	0.761129	0.526193	0.360511	0.144407	0.287364	0.894652	0.360438	0.0130603	0.0338215
ENSMUSG00000018377	Vezf1	-0.402675	0.137755	0.00346546	0.0146794	-0.131673	0.137448	0.33807	0.521316	-0.0280714	0.137742	0.838511	0.892269
ENSMUSG00000018378	Cuedc1	-0.976663	0.286458	0.000650945	0.00357665	0.112914	0.284301	0.691248	0.814604	-0.574034	0.286352	0.0450011	0.0955199
ENSMUSG00000018387	Shroom1	4.03087	1.27872	0.00162	0.00775496	4.33926	1.27827	0.000687174	0.00414795	2.85087	1.28355	0.0263449	0.0613594
ENSMUSG00000018395	Kif3a	-0.38112	0.089244	1.95e-05	0.000168358	-0.386462	0.0892489	1.49e-05	0.000150536	-0.684263	0.0893814	1.92e-14	4.12e-13
ENSMUSG00000018398	2017-09-08	0.608938	0.13231	4.18e-06	4.24e-05	0.254826	0.132448	0.054357	0.139443	0.501862	0.13249	0.000151903	0.000670498
ENSMUSG00000018401	Mtmr4	0.288993	0.110918	0.00917529	0.0327754	0.387364	0.110888	0.000477103	0.00302923	0.607312	0.110942	4.4e-08	3.91e-07
ENSMUSG00000018405	Mrm1	1.32235	0.166943	2.36e-15	1.28e-13	0.539009	0.167593	0.00129909	0.00707491	1.29054	0.16722	1.19e-14	2.6e-13
ENSMUSG00000018411	Mapt	-0.816023	0.116595	2.58e-12	8.78e-11	-0.423908	0.116554	0.00027581	0.00190279	-1.12396	0.116706	5.94e-22	2.92e-20
ENSMUSG00000018412	Kansl1	0.450312	0.120348	0.000182742	0.00119922	0.199824	0.120551	0.0973999	0.215418	0.295724	0.120761	0.0143316	0.036624
ENSMUSG00000018415	Gid4	-0.623843	0.163845	0.000140371	0.000952622	-0.763537	0.163928	3.2e-06	3.89e-05	-0.44758	0.163944	0.0063319	0.0180074
ENSMUSG00000018417	Myo1b	-0.268523	0.215259	0.212235	0.372137	-0.322706	0.215305	0.133917	0.272114	-0.655895	0.21582	0.00237298	0.00769312
ENSMUSG00000018425	Dhx40	0.631742	0.148655	2.14e-05	0.000183268	0.29164	0.148945	0.0502256	0.131312	0.715297	0.148873	1.55e-06	1.04e-05
ENSMUSG00000018428	Akap1	0.819019	0.243463	0.000768118	0.0041093	0.507139	0.243664	0.0374056	0.105264	1.14714	0.243488	2.46e-06	1.59e-05
ENSMUSG00000018433	Nol11	-0.463815	0.102345	5.85e-06	5.77e-05	-0.0546918	0.101903	0.591474	0.742925	-0.176997	0.102446	0.0840387	0.159897
ENSMUSG00000018446	C1qbp	0.703705	0.14802	1.99e-06	2.22e-05	0.308354	0.148329	0.0376305	0.105767	0.687002	0.148298	3.61e-06	2.25e-05
ENSMUSG00000018451	6330403K07Rik	-1.79487	0.262185	7.6e-12	2.39e-10	-0.918017	0.262049	0.000459664	0.0029308	-1.71518	0.262254	6.15e-11	8.21e-10
ENSMUSG00000018474	Chd3	-0.177125	0.141954	0.212118	0.372051	-0.366927	0.142113	0.0098248	0.0371615	-0.514948	0.142568	0.000303903	0.00125184
ENSMUSG00000018481	Appbp2	-0.138195	0.0911838	0.129628	0.259787	-0.0909012	0.0911726	0.318753	0.501524	-0.268403	0.0915497	0.00337035	0.010435
ENSMUSG00000018500	Adora2b	2.60863	0.580322	6.95e-06	6.72e-05	0.227589	0.581986	0.695756	0.817307	2.0339	0.580683	0.000460748	0.00181702
ENSMUSG00000018501	Ncor1	-0.329583	0.0990211	0.000873424	0.00459589	-0.244962	0.0989984	0.0133457	0.0472592	-0.487599	0.0992743	9.03e-07	6.35e-06
ENSMUSG00000018507	Trpv2	0.743595	0.107298	4.2e-12	1.37e-10	0.480604	0.107363	7.59e-06	8.32e-05	0.640272	0.107414	2.51e-09	2.68e-08
ENSMUSG00000018537	Pcgf2	1.42171	0.319487	8.59e-06	8.17e-05	0.091889	0.321181	0.774804	0.868168	1.32029	0.319909	3.67e-05	0.000186611
ENSMUSG00000018548	Trim37	-0.362038	0.0995165	0.000274795	0.00171226	-0.523029	0.0995825	1.5e-07	2.58e-06	-0.741636	0.0998397	1.1e-13	2.16e-12
ENSMUSG00000018559	Ctdnep1	0.545174	0.250169	0.029315	0.0836267	0.36703	0.250317	0.142578	0.285053	0.580717	0.250426	0.0203993	0.0494298
ENSMUSG00000018565	Elp5	0.173678	0.0845847	0.0400436	0.106702	0.253585	0.0845737	0.00271412	0.0129404	0.349948	0.0846278	3.55e-05	0.000180718
ENSMUSG00000018567	Gabarap	0.323454	0.0897171	0.000311833	0.00190369	0.147931	0.0897318	0.0992324	0.218542	0.436983	0.0897368	1.12e-06	7.69e-06
ENSMUSG00000018569	Cldn7	3.14342	0.914364	0.000586415	0.00326518	2.33156	0.923604	0.0115891	0.0423722	5.05729	0.906669	2.43e-08	2.26e-07
ENSMUSG00000018570	2810408A11Rik	0.645197	1.01845	0.526402	0.693733	1.55094	1.0129	0.125722	0.259903	2.47849	1.01068	0.0141943	0.0363233
ENSMUSG00000018574	Acadvl	-0.702976	0.149045	2.4e-06	2.61e-05	-0.0342967	0.148818	0.817734	0.89611	-0.791346	0.149281	1.15e-07	9.43e-07
ENSMUSG00000018585	Atox1	0.566546	0.109936	2.56e-07	3.41e-06	0.039311	0.109985	0.720775	0.833683	0.446548	0.109979	4.9e-05	0.000241971
ENSMUSG00000018593	Sparc	0.308753	0.227485	0.174704	0.323531	0.216013	0.227495	0.342351	0.525875	0.822792	0.227474	0.000297951	0.00123007
ENSMUSG00000018599	Mief2	-0.360683	0.134546	0.00734595	0.0272957	-0.344863	0.134569	0.0103856	0.0389029	-0.195968	0.134839	0.146127	0.248632
ENSMUSG00000018648	Dusp14	0.776952	0.185725	2.87e-05	0.000236828	1.40418	0.185164	3.37e-14	1.71e-12	1.27677	0.185583	6e-12	9.13e-11
ENSMUSG00000018651	Tada2a	-0.241975	0.176568	0.170551	0.318248	-0.464045	0.176843	0.00868904	0.0337077	-0.468593	0.177301	0.0082192	0.0226215
ENSMUSG00000018659	Pnpo	-0.302816	0.184331	0.100428	0.214564	-0.532555	0.184446	0.0038853	0.0173722	-0.53826	0.18464	0.00355479	0.0109369
ENSMUSG00000018661	Cog1	0.653953	0.17108	0.000132107	0.000901685	0.0947234	0.171516	0.580763	0.734455	0.313543	0.171632	0.0677251	0.134066
ENSMUSG00000018672	Copz2	1.15761	0.684434	0.090772	0.199225	-0.220086	0.693045	0.750816	0.853638	1.65939	0.683977	0.0152625	0.0386528
ENSMUSG00000018677	Slc25a39	1.30322	0.13483	4.22e-22	5.02e-20	0.333034	0.135174	0.0137496	0.0484656	1.12715	0.13499	6.83e-17	1.96e-15
ENSMUSG00000018707	Dync1h1	0.277763	0.106129	0.00886489	0.0318524	0.575025	0.106114	6e-08	1.13e-06	0.227873	0.106158	0.0318295	0.071578
ENSMUSG00000018733	Pex12	-0.803491	0.283819	0.00464034	0.018721	-0.280486	0.283214	0.321994	0.505133	-0.629879	0.284121	0.0266271	0.0619086
ENSMUSG00000018736	Ndel1	0.351162	0.124424	0.00476815	0.0191439	1.09017	0.124242	1.72e-18	1.33e-16	0.92718	0.124363	8.96e-14	1.78e-12
ENSMUSG00000018740	Slc25a35	-1.26005	0.395044	0.0014245	0.00697621	-1.20003	0.394989	0.00238043	0.011578	-1.70608	0.396881	1.72e-05	9.37e-05
ENSMUSG00000018750	Zbtb4	-0.124856	0.0978366	0.201894	0.359072	-0.292566	0.0979177	0.00280927	0.013314	-0.418295	0.0981623	2.03e-05	0.00010935
ENSMUSG00000018770	Atp5g3	0.597104	0.0963361	5.71e-10	1.31e-08	-0.0736109	0.096414	0.445173	0.622599	0.48373	0.0963868	5.2e-07	3.81e-06
ENSMUSG00000018774	Cd68	2.07596	0.920994	0.0241933	0.0714769	1.79015	0.921569	0.0520764	0.135175	2.94459	0.920299	0.00137616	0.00476478
ENSMUSG00000018796	Acsl1	0.260333	0.141791	0.0663524	0.157121	0.205785	0.141838	0.146824	0.29075	0.556856	0.141834	8.63e-05	0.00040353
ENSMUSG00000018800	Abca5	-0.42134	0.168562	0.0124328	0.0418378	-0.89339	0.168728	1.19e-07	2.09e-06	-1.24307	0.169079	1.95e-13	3.73e-12
ENSMUSG00000018809	Smyd4	0.725348	0.294473	0.0137701	0.0454562	1.43424	0.294052	1.07e-06	1.48e-05	1.17999	0.294412	6.12e-05	0.000295921
ENSMUSG00000018819	Lsp1	1.09853	0.686577	0.109595	0.229123	0.969153	0.686814	0.158219	0.306394	2.19172	0.685755	0.00139313	0.00481354
ENSMUSG00000018820	Zfyve27	-0.279288	0.122401	0.0225041	0.0673162	-0.280468	0.122407	0.0219472	0.0697936	-0.439846	0.122543	0.000331538	0.00135164
ENSMUSG00000018821	Avpi1	-0.342213	0.226699	0.131158	0.262032	0.723079	0.226086	0.00138266	0.00743857	0.302006	0.226494	0.182403	0.296539
ENSMUSG00000018822	Sfrp5	-0.310329	0.329825	0.346761	0.525999	-0.831546	0.330373	0.0118362	0.0430487	-0.573244	0.330481	0.0828161	0.157968
ENSMUSG00000018845	Unc45b	7.18226	0.723857	3.33e-23	4.66e-21	4.97815	0.726632	7.33e-12	2.74e-10	7.59187	0.723839	9.77e-26	6.41e-24
ENSMUSG00000018846	Pank3	0.404339	0.116437	0.000515462	0.00292687	0.209759	0.116541	0.0718801	0.17212	0.253871	0.116707	0.0296091	0.0674754
ENSMUSG00000018848	Rars	0.232151	0.097917	0.0177451	0.0557492	0.319102	0.0979011	0.00111637	0.00625992	0.538984	0.0979349	3.72e-08	3.35e-07
ENSMUSG00000018849	Wwc1	0.829332	0.546455	0.129101	0.259111	1.11958	0.54586	0.0402626	0.111229	1.37723	0.546045	0.0116627	0.03066
ENSMUSG00000018858	Mrpl58	-0.210989	0.108821	0.0525172	0.131088	-0.174331	0.108817	0.109142	0.234566	-0.406206	0.109057	0.000195545	0.000841717
ENSMUSG00000018862	Otop3	-2.60696	1.91173	0.172672	0.321197	-3.45564	1.92909	0.0732399	0.174572	-4.71855	1.97303	0.0167789	0.0418693
ENSMUSG00000018865	Sult4a1	-0.062755	0.0886402	0.478961	0.652403	-0.153302	0.0886484	0.0837514	0.193025	-0.308752	0.0886937	0.000499352	0.00194759
ENSMUSG00000018882	Mrpl45	-0.416113	0.103796	6.1e-05	0.000456094	-0.235813	0.103729	0.0230044	0.0722586	-0.508703	0.104046	1.01e-06	7.03e-06
ENSMUSG00000018899	Irf1	-0.264369	0.266307	0.320845	0.49934	-0.883363	0.266949	0.000935945	0.00539724	-0.436856	0.266827	0.101584	0.186544
ENSMUSG00000018906	P4ha2	1.24812	0.238533	1.67e-07	2.32e-06	0.598385	0.238949	0.0122714	0.0442547	0.975498	0.238925	4.45e-05	0.000221942
ENSMUSG00000018909	Arrb1	0.628761	0.114305	3.78e-08	6.03e-07	1.43732	0.114197	2.51e-36	6.05e-34	1.31596	0.114255	1.07e-30	9.99e-29
ENSMUSG00000018920	Cxcl16	3.45114	0.443573	7.23e-15	3.73e-13	2.38674	0.444893	8.11e-08	1.47e-06	4.02744	0.443419	1.06e-19	4.17e-18
ENSMUSG00000018932	Map2k3	0.481482	0.254042	0.0580545	0.141475	0.729466	0.253869	0.00406091	0.0180444	0.693538	0.254183	0.00636241	0.0180849
ENSMUSG00000018965	Ywhah	0.182993	0.0804366	0.0229059	0.068328	0.405047	0.0804152	4.73e-07	7.15e-06	0.323221	0.080466	5.9e-05	0.000285778
ENSMUSG00000018995	Nars2	0.426476	0.263729	0.105856	0.223269	-0.298808	0.264772	0.259089	0.435889	0.648084	0.263895	0.0140555	0.0359957
ENSMUSG00000018999	Slc35b4	0.0141365	0.135513	0.916917	0.957147	-0.417359	0.135802	0.00211706	0.0105372	-0.26614	0.13595	0.0502731	0.104643
ENSMUSG00000019054	Fis1	-0.250411	0.0725519	0.000557526	0.00313154	-0.15901	0.0725435	0.0283845	0.085297	-0.151266	0.0725911	0.0371774	0.0814888
ENSMUSG00000019066	Rab3d	-0.848418	0.128063	3.47e-11	9.87e-10	0.126102	0.127787	0.323732	0.506761	-1.09148	0.128365	1.85e-17	5.77e-16
ENSMUSG00000019080	Mfsd3	-0.563001	0.224923	0.0123116	0.0414886	-0.292619	0.224692	0.19281	0.352283	-0.267409	0.225002	0.234646	0.361748
ENSMUSG00000019082	Slc25a22	0.119773	0.101462	0.237811	0.404091	0.371834	0.101341	0.000243378	0.00170303	0.16384	0.101672	0.107079	0.1943
ENSMUSG00000019087	Atp6ap1	0.551377	0.0793995	3.8e-12	1.25e-10	0.389087	0.0794072	9.59e-07	1.33e-05	0.858831	0.0794022	2.88e-27	2.14e-25
ENSMUSG00000019088	Dnase1l1	-0.511412	0.178143	0.00409448	0.0168828	-0.480792	0.178141	0.00695604	0.0281932	-0.794712	0.179035	9.04e-06	5.2e-05
ENSMUSG00000019102	Aldh3a1	3.20439	1.23177	0.00928308	0.0330838	0.867431	1.24466	0.48585	0.658583	2.94227	1.2335	0.017065	0.0424624
ENSMUSG00000019124	Scrn1	0.208045	0.0973324	0.0325597	0.090829	0.278372	0.0973159	0.00422978	0.0186603	0.257733	0.0974702	0.00818796	0.0225541
ENSMUSG00000019132	BC005537	0.436762	0.101327	1.63e-05	0.000143121	0.793584	0.101271	4.64e-15	2.63e-13	0.64563	0.10136	1.89e-10	2.36e-09
ENSMUSG00000019158	Tmem160	1.67851	0.193234	3.74e-18	2.92e-16	0.966327	0.194085	6.39e-07	9.3e-06	1.70099	0.193578	1.54e-18	5.34e-17
ENSMUSG00000019173	Rab5c	0.143529	0.108218	0.184742	0.337064	0.325029	0.108137	0.00264955	0.012698	0.38275	0.108293	0.000408714	0.00163153
ENSMUSG00000019179	Mdh2	0.111482	0.0952955	0.24206	0.409266	-0.362497	0.0953066	0.000142679	0.0010719	-0.0731261	0.0953083	0.442928	0.576854
ENSMUSG00000019188	H13	0.497092	0.153113	0.00116802	0.00590175	0.774073	0.152988	4.2e-07	6.43e-06	0.807235	0.153147	1.36e-07	1.09e-06
ENSMUSG00000019189	Rnf145	0.296965	0.131662	0.0241018	0.0712443	0.397253	0.13161	0.00254101	0.0122439	0.85073	0.131534	9.95e-11	1.29e-09
ENSMUSG00000019210	Atp6v1e1	0.0979908	0.0757406	0.195746	0.351439	-0.462637	0.0757796	1.03e-09	2.66e-08	-0.063075	0.0757757	0.405188	0.541009
ENSMUSG00000019254	Ppp1r12c	0.83679	0.171133	1.01e-06	1.19e-05	0.679699	0.171263	7.23e-05	0.000594226	0.868206	0.171385	4.07e-07	3.05e-06
ENSMUSG00000019297	Nop9	1.05433	0.311684	0.000717826	0.00389023	1.37633	0.31132	9.83e-06	0.000104103	1.42825	0.31168	4.6e-06	2.81e-05
ENSMUSG00000019301	Hsd17b1	-1.06274	1.11222	0.339317	0.518677	-4.39298	1.16714	0.000167302	0.0012285	-3.44587	1.14577	0.0026343	0.00843521
ENSMUSG00000019302	Atp6v0a1	0.632942	0.0998176	2.28e-10	5.64e-09	0.592277	0.0998255	2.97e-09	7.08e-08	0.735789	0.0998531	1.72e-13	3.31e-12
ENSMUSG00000019359	Gdpd2	-1.35814	1.10176	0.217686	0.378903	-0.709288	1.09977	0.518965	0.686475	-2.93587	1.11755	0.00861283	0.0235918
ENSMUSG00000019428	Fkbp8	0.339133	0.149007	0.0228487	0.0681939	0.664974	0.148946	8.02e-06	8.73e-05	0.52823	0.149051	0.000394192	0.00158
ENSMUSG00000019432	Ddx39b	-0.0990806	0.0671472	0.140059	0.275225	0.347062	0.0670391	2.25e-07	3.71e-06	0.0227224	0.0672273	0.735368	0.818145
ENSMUSG00000019433	Gipc1	0.587561	0.18489	0.00148348	0.0072113	0.262209	0.185061	0.15652	0.304199	0.549455	0.185095	0.00299248	0.00940317
ENSMUSG00000019461	Plscr3	-0.0892768	0.0977177	0.360916	0.539367	0.432987	0.0975794	9.11e-06	9.73e-05	0.120177	0.0977741	0.219025	0.342598
ENSMUSG00000019464	Ptger1	-1.57921	0.392595	5.76e-05	0.000434746	-0.644964	0.391546	0.0995124	0.219072	-2.57054	0.396055	8.56e-11	1.12e-09
ENSMUSG00000019467	Arhgef25	-0.384367	0.185236	0.0379857	0.102348	-0.447238	0.185333	0.0158149	0.0541326	-0.729649	0.186178	8.89e-05	0.000414044
ENSMUSG00000019471	Cdc37	0.163922	0.130202	0.208038	0.366825	0.358041	0.13011	0.0059262	0.0247418	0.269039	0.130372	0.0390539	0.0849645
ENSMUSG00000019478	Rab4a	-0.880051	0.171936	3.08e-07	4.02e-06	-0.879662	0.171944	3.12e-07	4.94e-06	-1.27589	0.17226	1.29e-13	2.53e-12
ENSMUSG00000019487	Trip10	0.611605	0.441035	0.165518	0.311614	0.9647	0.440622	0.0285673	0.0856607	1.05665	0.440936	0.016558	0.0413925
ENSMUSG00000019558	Slc6a8	2.24141	0.187209	4.94e-33	1.42e-30	1.21587	0.18784	9.61e-11	3.02e-09	2.34978	0.187328	4.31e-36	5.78e-34
ENSMUSG00000019577	Pdk4	3.70744	0.664393	2.4e-08	3.95e-07	0.827346	0.670108	0.216962	0.383658	2.22176	0.666708	0.000860911	0.00315459
ENSMUSG00000019579	Mydgf	0.303648	0.114284	0.0078852	0.0288933	0.345396	0.114278	0.0025076	0.0121153	0.521698	0.114352	5.06e-06	3.06e-05
ENSMUSG00000019590	Cyb561	0.338937	0.214217	0.113602	0.235431	0.585133	0.214165	0.0062921	0.0259635	0.897366	0.214174	2.79e-05	0.000145836
ENSMUSG00000019647	Sema6a	4.48846	0.253793	5.42e-70	1.29e-66	5.47535	0.253705	2.68e-103	4.05e-100	5.33182	0.253743	5.02e-98	5.98e-95
ENSMUSG00000019699	Akt3	-0.5215	0.143375	0.000275506	0.0017146	-0.671139	0.143473	2.9e-06	3.58e-05	-1.03458	0.144007	6.76e-13	1.18e-11
ENSMUSG00000019726	Lyst	0.890525	0.151425	4.08e-09	7.94e-08	0.741881	0.151531	9.79e-07	1.35e-05	1.10842	0.151517	2.56e-13	4.77e-12
ENSMUSG00000019732	Calr3	-1.15813	0.24192	1.69e-06	1.9e-05	-0.0336876	0.241128	0.88889	0.94002	-1.11607	0.242297	4.1e-06	2.53e-05
ENSMUSG00000019737	Syne4	-3.94018	0.869027	5.79e-06	5.71e-05	-2.05744	0.86006	0.0167476	0.0566518	-4.13394	0.874736	2.29e-06	1.48e-05
ENSMUSG00000019763	Rmnd1	0.428075	0.174408	0.01411	0.0464402	0.740819	0.174277	2.13e-05	0.000203051	1.27142	0.174207	2.91e-13	5.37e-12
ENSMUSG00000019767	Ccdc170	-1.88902	1.12144	0.0920929	0.201196	-3.91007	1.18622	0.000979868	0.00560588	-0.255115	1.10901	0.818062	0.87822
ENSMUSG00000019768	Esr1	-2.96664	0.710115	2.94e-05	0.000241957	-1.26094	0.708647	0.0751805	0.178001	-1.09435	0.708738	0.122569	0.217116
ENSMUSG00000019775	Rgs17	1.29235	0.132289	1.53e-22	1.93e-20	0.552712	0.132444	3e-05	0.000275179	1.46155	0.132323	2.31e-28	1.83e-26
ENSMUSG00000019777	Hdac2	0.41693	0.105448	7.69e-05	0.000560409	0.491067	0.105429	3.2e-06	3.89e-05	0.664567	0.1055	2.99e-10	3.63e-09
ENSMUSG00000019782	Rwdd1	-0.452952	0.162456	0.00530087	0.0209593	-0.117545	0.161858	0.467703	0.642513	-0.206319	0.162712	0.204798	0.325139
ENSMUSG00000019785	Clvs2	0.0918933	0.184091	0.617657	0.761966	0.170081	0.184046	0.355424	0.538945	0.578218	0.183992	0.00167442	0.00566094
ENSMUSG00000019790	Stxbp5	0.818436	0.114781	1e-12	3.66e-11	0.447155	0.115	0.00010094	0.000795577	0.89852	0.114934	5.38e-15	1.23e-13
ENSMUSG00000019791	Hint3	-0.0516148	0.149116	0.729238	0.842865	-0.392826	0.149584	0.00863616	0.0335495	-0.375656	0.15008	0.0123132	0.0321619
ENSMUSG00000019792	Trmt11	-0.360871	0.174483	0.0386186	0.103771	-0.514338	0.174674	0.00323418	0.0149908	-0.297432	0.174816	0.0888682	0.167157
ENSMUSG00000019795	Pcmt1	-0.569541	0.107855	1.29e-07	1.86e-06	-0.334098	0.107838	0.00194736	0.00981873	-0.627385	0.107898	6.08e-09	6.15e-08
ENSMUSG00000019796	Lrp11	0.645808	0.113488	1.27e-08	2.19e-07	0.552557	0.113519	1.13e-06	1.54e-05	0.904111	0.113518	1.66e-15	4e-14
ENSMUSG00000019797	1700021F05Rik	0.036941	0.113387	0.744578	0.853127	-0.530003	0.113648	3.11e-06	3.8e-05	-0.19482	0.113653	0.0864985	0.163643
ENSMUSG00000019802	Sec63	0.463424	0.154909	0.00277532	0.0121985	0.342906	0.154968	0.0269146	0.0818545	0.646804	0.154986	3e-05	0.000155523
ENSMUSG00000019804	Snx3	-0.311195	0.128532	0.0154715	0.0499926	-0.38461	0.128555	0.00277338	0.0131665	-0.434053	0.128666	0.000742197	0.00276708
ENSMUSG00000019806	Aig1	-0.0664449	0.160271	0.678451	0.807816	-0.397512	0.160471	0.0132433	0.0469362	-0.291835	0.160634	0.0692526	0.136441
ENSMUSG00000019810	Fuca2	0.255558	0.121284	0.0351087	0.0962276	-0.0996585	0.121366	0.411565	0.59213	0.531657	0.121303	1.17e-05	6.6e-05
ENSMUSG00000019820	Utrn	-0.190504	0.115043	0.0977326	0.210045	-0.497703	0.1151	1.53e-05	0.000154027	-0.948726	0.115306	1.91e-16	5.17e-15
ENSMUSG00000019822	Smpd2	-1.06759	0.423078	0.0116233	0.0396262	-0.878583	0.422673	0.0376509	0.105794	-0.780239	0.423299	0.065295	0.130012
ENSMUSG00000019832	Rab32	2.88237	0.933228	0.00201103	0.00930069	3.37047	0.931802	0.000297858	0.00202802	4.3176	0.930514	3.48e-06	2.18e-05
ENSMUSG00000019843	Fyn	0.632964	0.150942	2.75e-05	0.000228355	1.00939	0.150791	2.17e-11	7.52e-10	0.862104	0.151015	1.14e-08	1.11e-07
ENSMUSG00000019848	Popdc3	-0.977053	0.213022	4.5e-06	4.54e-05	-0.421212	0.21262	0.0475852	0.126292	-1.05675	0.213497	7.43e-07	5.32e-06
ENSMUSG00000019849	Prep	0.00513546	0.151467	0.972953	0.987404	0.712613	0.151052	2.39e-06	3.02e-05	0.817175	0.151177	6.47e-08	5.56e-07
ENSMUSG00000019851	Perp	0.645917	0.249832	0.00972658	0.0343483	0.15736	0.250589	0.530029	0.695815	-0.259211	0.252285	0.304206	0.438826
ENSMUSG00000019852	Arfgef3	-0.255993	0.0999378	0.0104215	0.0362565	-0.162394	0.0999117	0.104083	0.22641	-0.357739	0.100159	0.000354656	0.00143884
ENSMUSG00000019863	Qrsl1	0.0837301	0.148371	0.572531	0.72788	-0.549327	0.148777	0.000222246	0.00157368	-0.530558	0.149052	0.000371484	0.00149944
ENSMUSG00000019864	Rtn4ip1	-0.338431	0.141271	0.0165925	0.0528762	-0.398315	0.141325	0.00482593	0.0208431	-0.600079	0.141745	2.3e-05	0.000121953
ENSMUSG00000019866	Crybg1	1.11072	0.356205	0.00181964	0.00858163	4.10815	0.352958	2.6e-31	5.23e-29	3.48212	0.353419	6.68e-23	3.53e-21
ENSMUSG00000019872	Smpdl3a	-0.189141	0.17312	0.274594	0.44799	-0.761729	0.173579	1.14e-05	0.000119025	-0.340541	0.173508	0.0496827	0.103673
ENSMUSG00000019873	Reep3	0.477907	0.226507	0.034867	0.0956863	0.61237	0.226427	0.00684095	0.0277944	0.868703	0.226493	0.00012533	0.000564579
ENSMUSG00000019876	Pkib	2.23121	0.193036	6.69e-31	1.64e-28	1.13667	0.19321	4.03e-09	9.41e-08	2.14327	0.193092	1.26e-28	1.02e-26
ENSMUSG00000019878	Hsf2	-0.475636	0.185148	0.0102006	0.0356728	-0.3353	0.185112	0.0700894	0.1689	-0.224957	0.185188	0.224463	0.348919
ENSMUSG00000019883	Echdc1	-0.488998	0.196358	0.0127621	0.0426703	-0.511303	0.19643	0.00924187	0.0353406	-0.75355	0.197428	0.000135179	0.000603557
ENSMUSG00000019889	Ptprk	-4.09985	0.873165	2.66e-06	2.85e-05	-1.53644	0.865417	0.0758368	0.179147	-3.9857	0.874932	5.23e-06	3.15e-05
ENSMUSG00000019890	Nts	4.93496	0.35085	6.17e-45	3.54e-42	3.62205	0.35086	5.53e-25	6.97e-23	5.13362	0.35085	1.76e-48	4.5e-46
ENSMUSG00000019891	Dcbld1	-0.0145423	0.236638	0.950998	0.975274	-0.639236	0.237042	0.00700265	0.0283338	-0.314952	0.237059	0.183986	0.298506
ENSMUSG00000019894	Slc6a15	-0.594413	0.111206	9.03e-08	1.33e-06	-0.666041	0.111229	2.12e-09	5.25e-08	-0.322399	0.11123	0.00374958	0.0114495
ENSMUSG00000019906	Lin7a	-0.524607	0.127387	3.82e-05	0.000303651	-0.716376	0.127444	1.9e-08	3.94e-07	-1.19911	0.127765	6.27e-21	2.83e-19
ENSMUSG00000019907	Ppp1r12a	-0.152354	0.133276	0.252979	0.422453	0.339742	0.132959	0.0106112	0.0395611	0.0061082	0.133456	0.963494	0.975739
ENSMUSG00000019916	P4ha1	-0.311919	0.17861	0.0807468	0.182286	-0.492822	0.178809	0.00584882	0.0244768	-0.514366	0.179226	0.00410562	0.0123733
ENSMUSG00000019917	2017-09-10	-0.601124	0.163999	0.000246949	0.0015602	-0.050096	0.163247	0.75894	0.858644	-0.176848	0.163899	0.280585	0.413016
ENSMUSG00000019920	Lims1	-0.863129	0.102057	2.74e-17	1.96e-15	-0.0924347	0.101731	0.363551	0.546837	-0.54293	0.102085	1.05e-07	8.63e-07
ENSMUSG00000019929	Dcn	-0.440144	0.61752	0.475994	0.649664	-1.71636	0.61762	0.00545285	0.0230777	-0.528105	0.617546	0.392458	0.52876
ENSMUSG00000019935	Slc17a8	0.246862	0.822701	0.76413	0.865349	-2.04348	0.830273	0.013847	0.0486924	1.55935	0.821786	0.0577602	0.117335
ENSMUSG00000019936	Epyc	-3.83639	0.659221	5.9e-09	1.1e-07	-1.38101	0.648528	0.0332164	0.0961527	-3.96318	0.664325	2.44e-09	2.61e-08
ENSMUSG00000019943	Atp2b1	-1.09771	0.119182	3.25e-20	3.02e-18	-0.292625	0.119103	0.0140141	0.0491762	-0.485186	0.119153	4.66e-05	0.000231425
ENSMUSG00000019944	Rhobtb1	3.29501	0.826763	6.74e-05	0.000498567	4.26903	0.821683	2.04e-07	3.39e-06	4.86971	0.820772	2.97e-09	3.15e-08
ENSMUSG00000019948	Actr6	-0.489722	0.145103	0.000738152	0.00398095	-0.463386	0.145103	0.00140561	0.00752943	-0.494321	0.145353	0.000671792	0.00253352
ENSMUSG00000019960	Dusp6	-0.596432	0.311862	0.055814	0.137159	1.07309	0.311192	0.000564069	0.00351244	0.449715	0.311496	0.148816	0.25251
ENSMUSG00000019966	Kitl	-0.833474	0.292356	0.00435975	0.0177394	0.325411	0.291895	0.264927	0.442365	-0.47019	0.292362	0.107782	0.195406
ENSMUSG00000019969	Psen1	-0.258935	0.104356	0.0130921	0.0436333	0.0528645	0.104224	0.612	0.75807	-0.111772	0.104479	0.28471	0.417347
ENSMUSG00000019977	Hbs1l	-0.309565	0.0984046	0.00165614	0.00790883	-0.00714472	0.0983285	0.942075	0.968835	-0.227872	0.0985014	0.020701	0.0500298
ENSMUSG00000019978	Epb41l2	0.350047	0.23408	0.134806	0.267268	0.426872	0.234032	0.0681538	0.16536	0.658384	0.234142	0.00492504	0.0145017
ENSMUSG00000019979	Apaf1	0.390022	0.330619	0.238132	0.404513	0.787234	0.330087	0.0170824	0.0574632	1.06657	0.330171	0.00123641	0.0043368
ENSMUSG00000019986	Ahi1	-1.27111	0.229874	3.21e-08	5.2e-07	-0.351657	0.229335	0.125183	0.259143	-1.1419	0.230086	6.94e-07	4.99e-06
ENSMUSG00000019987	Arg1	4.04612	0.730007	2.98e-08	4.84e-07	4.02719	0.730053	3.46e-08	6.85e-07	4.81758	0.729645	4.04e-11	5.53e-10
ENSMUSG00000019996	Map7	-0.717603	0.15888	6.28e-06	6.15e-05	-0.743298	0.158914	2.91e-06	3.58e-05	-1.16605	0.159573	2.72e-13	5.04e-12
ENSMUSG00000019998	Stx7	0.0394432	0.064952	0.543674	0.706212	0.376681	0.0648878	6.43e-09	1.47e-07	0.42291	0.0649494	7.45e-11	9.86e-10
ENSMUSG00000020009	Ifngr1	-0.853085	0.17138	6.43e-07	7.88e-06	-0.532005	0.171122	0.00187772	0.00952821	-0.645269	0.171545	0.000168892	0.000738247
ENSMUSG00000020015	Cdk17	0.647326	0.228465	0.00460603	0.0186114	1.16157	0.228085	3.53e-07	5.5e-06	1.12016	0.228376	9.35e-07	6.56e-06
ENSMUSG00000020017	Hal	-0.993018	0.732711	0.175333	0.324463	-1.38029	0.733007	0.0596926	0.149991	-2.84685	0.735985	0.000109698	0.000501625
ENSMUSG00000020019	Ntn4	3.58975	0.759981	2.32e-06	2.53e-05	1.27625	0.79916	0.110269	0.236377	3.48517	0.763665	5.03e-06	3.04e-05
ENSMUSG00000020022	Ndufa12	-0.0222803	0.117145	0.849157	0.919318	-0.370472	0.117304	0.00158734	0.00831048	-0.0963242	0.117338	0.411697	0.547086
ENSMUSG00000020023	Tmcc3	-0.310906	0.210411	0.139511	0.274311	0.159382	0.210202	0.448311	0.625344	-1.22124	0.211527	7.77e-09	7.73e-08
ENSMUSG00000020027	Socs2	-0.347757	0.197371	0.0780791	0.177859	1.0779	0.196647	4.22e-08	8.23e-07	0.490084	0.197051	0.0128791	0.0334094
ENSMUSG00000020029	Nudt4	0.128195	0.109047	0.239757	0.406515	0.269123	0.109017	0.0135628	0.0478954	0.186021	0.109142	0.0883071	0.166365
ENSMUSG00000020032	Nuak1	-0.313041	0.164401	0.0568934	0.139236	-0.709036	0.164752	1.68e-05	0.000166548	-1.15199	0.165732	3.63e-12	5.65e-11
ENSMUSG00000020034	Tcp11l2	-0.81831	0.161046	3.75e-07	4.82e-06	-0.269193	0.160863	0.0942424	0.210081	-0.963917	0.161304	2.29e-09	2.46e-08
ENSMUSG00000020038	Cry1	-0.408398	0.307974	0.184813	0.337117	-0.760123	0.308503	0.0137432	0.0484605	-0.839322	0.309273	0.00665043	0.0187914
ENSMUSG00000020042	Btbd11	-1.24429	0.422361	0.00321886	0.0138091	-0.515881	0.421671	0.221171	0.389364	-2.10099	0.424734	7.55e-07	5.39e-06
ENSMUSG00000020044	Timp3	-0.537411	0.410085	0.190031	0.344222	1.67506	0.409556	4.31e-05	0.000378402	0.0452781	0.409994	0.912064	0.941046
ENSMUSG00000020048	Hsp90b1	-0.294674	0.0550772	8.79e-08	1.3e-06	-0.291645	0.0550845	1.19e-07	2.1e-06	-0.322453	0.055209	5.2e-09	5.31e-08
ENSMUSG00000020051	Pah	4.57841	1.99044	0.0214369	0.0647344	5.24753	1.9868	0.00826136	0.0323957	5.63844	1.98661	0.00453659	0.013506
ENSMUSG00000020053	Igf1	-3.75251	1.26291	0.00296524	0.0128938	-0.790161	1.24512	0.525687	0.692109	-3.25841	1.26118	0.00977678	0.0263723
ENSMUSG00000020056	Washc3	-0.0592276	0.114826	0.605993	0.753374	-0.304001	0.114971	0.00818976	0.0321604	-0.177769	0.115107	0.122496	0.217072
ENSMUSG00000020059	Sycp3	1.87808	0.975859	0.0542875	0.134319	1.42032	0.977382	0.146171	0.290044	3.36359	0.973801	0.00055216	0.00212863
ENSMUSG00000020063	Sirt1	0.888871	0.304414	0.003501	0.0147946	1.15033	0.30417	0.000155647	0.00115829	1.38186	0.304284	5.59e-06	3.35e-05
ENSMUSG00000020069	Hnrnph3	-0.55875	0.137561	4.87e-05	0.000374517	-0.206311	0.137143	0.132492	0.270076	-0.343832	0.137785	0.0125809	0.032748
ENSMUSG00000020070	Rufy2	-0.0544172	0.102874	0.596826	0.745763	-0.432383	0.102999	2.69e-05	0.000249768	-0.341408	0.103097	0.000927921	0.00336649
ENSMUSG00000020074	Ccar1	-0.305814	0.0723451	2.37e-05	0.000199871	-0.118687	0.0722506	0.100443	0.220479	0.0710272	0.0723383	0.326161	0.461817
ENSMUSG00000020077	Srgn	-2.62892	0.942054	0.00526055	0.0208147	-0.507416	0.938076	0.588569	0.741071	-1.59124	0.940142	0.0905402	0.169651
ENSMUSG00000020078	Vps26a	0.10377	0.121614	0.393506	0.572805	-0.207233	0.121698	0.088596	0.201011	0.284156	0.12166	0.019509	0.0476047
ENSMUSG00000020083	2010107G23Rik	-0.371283	0.18644	0.0464339	0.119633	-0.627337	0.186709	0.000779493	0.00459691	-1.17744	0.187973	3.76e-10	4.51e-09
ENSMUSG00000020085	Aifm2	2.67531	0.551236	1.21e-06	1.41e-05	1.33158	0.553078	0.0160589	0.054737	2.88653	0.551376	1.65e-07	1.31e-06
ENSMUSG00000020087	Tysnd1	0.648754	0.308189	0.0352871	0.096577	0.685691	0.308176	0.0260814	0.0798456	0.855372	0.308431	0.00554905	0.0160608
ENSMUSG00000020088	Sar1a	0.0487432	0.0893368	0.585333	0.737266	0.241884	0.0892707	0.00673732	0.0274873	0.0354052	0.0895204	0.692475	0.78511
ENSMUSG00000020089	Ppa1	-0.20156	0.154873	0.193104	0.348197	0.638711	0.15475	3.67e-05	0.000327623	0.566046	0.154805	0.000255676	0.001072
ENSMUSG00000020092	Pald1	-1.80306	0.592899	0.0023572	0.0106272	0.012393	0.58394	0.983068	0.99123	-1.3278	0.591952	0.0248908	0.0585249
ENSMUSG00000020097	Sgpl1	1.50811	0.15762	1.09e-21	1.23e-19	1.01985	0.157833	1.04e-10	3.23e-09	1.96822	0.157591	8.53e-36	1.11e-33
ENSMUSG00000020098	Pcbd1	-0.0632588	0.144975	0.662588	0.795176	-0.751136	0.145313	2.35e-07	3.85e-06	-0.205532	0.145201	0.156921	0.263712
ENSMUSG00000020099	Unc5b	0.707314	0.426212	0.0970083	0.209091	-1.83869	0.429603	1.87e-05	0.00018165	-1.10731	0.428643	0.00978622	0.026388
ENSMUSG00000020100	Slc29a3	1.13601	0.216505	1.55e-07	2.17e-06	0.630715	0.21697	0.00365005	0.0164916	1.39126	0.216593	1.33e-10	1.69e-09
ENSMUSG00000020109	Dnajb12	0.0320994	0.126068	0.799016	0.888428	0.0337475	0.126094	0.788979	0.87785	0.350794	0.126114	0.00540965	0.0157174
ENSMUSG00000020111	Micu1	-0.0895281	0.110393	0.417369	0.594599	-0.454676	0.11052	3.89e-05	0.000344889	-0.338807	0.110612	0.00219116	0.00717069
ENSMUSG00000020114	Cand1	-0.0815791	0.0775248	0.292664	0.468412	-0.23694	0.0775898	0.00225997	0.0110959	-0.355547	0.0777938	4.87e-06	2.96e-05
ENSMUSG00000020115	Tbk1	-0.491496	0.128673	0.00013359	0.000910314	-0.32462	0.128596	0.0115917	0.0423722	-0.703053	0.12908	5.13e-08	4.49e-07
ENSMUSG00000020116	Pno1	0.279505	0.118353	0.0181959	0.0568651	0.160962	0.118443	0.174153	0.328093	0.490276	0.118451	3.49e-05	0.00017804
ENSMUSG00000020121	Srgap1	0.32932	0.179958	0.0672521	0.158755	0.450538	0.179923	0.0122778	0.0442584	0.334573	0.180112	0.0632283	0.126609
ENSMUSG00000020122	Egfr	4.66437	0.857845	5.41e-08	8.34e-07	7.95551	0.845876	5.2e-21	4.92e-19	9.24562	0.845197	7.5e-28	5.78e-26
ENSMUSG00000020123	Avpr1a	-4.06939	1.12749	0.000307101	0.00188309	0.397598	1.10864	0.719869	0.833127	-3.40536	1.12384	0.00244472	0.00791338
ENSMUSG00000020124	Usp15	-0.234916	0.0925024	0.0110991	0.0382066	-0.0843508	0.0924594	0.36161	0.545008	-0.332037	0.0927013	0.000341236	0.00138812
ENSMUSG00000020130	Tbc1d15	-0.380205	0.112914	0.00075935	0.00407154	-0.536264	0.113021	2.09e-06	2.69e-05	-0.542064	0.113261	1.7e-06	1.13e-05
ENSMUSG00000020132	Rab21	0.412468	0.133532	0.00200895	0.00929621	0.0586688	0.133715	0.660836	0.792452	0.333985	0.133754	0.0125247	0.0326221
ENSMUSG00000020142	Slc1a4	0.235671	0.157756	0.135203	0.267897	1.80629	0.157271	1.56e-30	2.93e-28	1.43827	0.157434	6.5e-20	2.65e-18
ENSMUSG00000020149	Rab1a	0.143399	0.0789294	0.0692473	0.162334	0.387437	0.0788978	9.08e-07	1.27e-05	0.377497	0.0789522	1.74e-06	1.16e-05
ENSMUSG00000020150	Gamt	-1.53485	0.285034	7.25e-08	1.09e-06	-1.23915	0.284302	1.31e-05	0.000134079	-2.28122	0.289932	3.6e-15	8.33e-14
ENSMUSG00000020151	Ptprr	0.617406	0.217966	0.00461751	0.0186424	-0.161414	0.218193	0.459434	0.635731	0.521696	0.218083	0.0167483	0.0418117
ENSMUSG00000020152	Actr2	-0.158094	0.110242	0.151552	0.291514	-0.321509	0.110247	0.00354254	0.0161133	-0.0283383	0.110249	0.797149	0.864192
ENSMUSG00000020153	Ndufs7	-0.0365041	0.0827766	0.659216	0.792689	-0.257664	0.0828173	0.00186305	0.00947106	-0.112209	0.0828565	0.175653	0.287783
ENSMUSG00000020155	Kcnmb1	0.455008	0.43043	0.290466	0.465897	-2.59476	0.430526	1.67e-09	4.21e-08	-2.73386	0.43057	2.16e-10	2.67e-09
ENSMUSG00000020163	Uqcr11	0.158137	0.113165	0.162291	0.307415	-0.372999	0.113256	0.000989742	0.0056546	0.094428	0.113233	0.404323	0.540244
ENSMUSG00000020166	Cnot2	-0.354122	0.145854	0.0151853	0.0492784	-0.0868234	0.145729	0.551318	0.711921	-0.255818	0.146021	0.0797875	0.1533
ENSMUSG00000020167	Tcf3	1.01981	0.359718	0.00458228	0.0185316	1.52461	0.358345	2.09e-05	0.000200443	1.14074	0.360607	0.00155948	0.00533078
ENSMUSG00000020173	Cobl	0.0108856	0.167975	0.948329	0.973905	-0.547747	0.168264	0.00113281	0.00634361	-0.769127	0.168679	5.12e-06	3.1e-05
ENSMUSG00000020175	Rab36	-0.976134	0.269342	0.000289923	0.00179427	-1.76238	0.270189	6.9e-11	2.24e-09	-2.16707	0.271504	1.44e-15	3.51e-14
ENSMUSG00000020176	Grb10	2.13038	0.22225	9.2e-22	1.04e-19	1.52661	0.222386	6.66e-12	2.51e-10	2.24436	0.2223	5.75e-24	3.3e-22
ENSMUSG00000020181	Nav3	-0.995762	0.339529	0.0033595	0.014291	-0.512866	0.338751	0.130028	0.266356	-0.603235	0.339484	0.0755814	0.146654
ENSMUSG00000020184	Mdm2	1.0589	0.185104	1.06e-08	1.87e-07	0.867847	0.185196	2.78e-06	3.46e-05	1.4013	0.185116	3.74e-14	7.78e-13
ENSMUSG00000020186	Csrp2	-1.03317	0.265663	0.00010064	0.000707798	-0.00742185	0.264307	0.977598	0.988268	-0.137716	0.264837	0.603062	0.716566
ENSMUSG00000020190	Mknk2	1.60123	0.157413	2.64e-24	4.03e-22	0.500121	0.158457	0.00159842	0.00836056	1.44034	0.157804	7.02e-20	2.84e-18
ENSMUSG00000020193	Zpbp	-0.933122	0.709907	0.188702	0.342374	-1.08537	0.711232	0.126998	0.261822	-1.92678	0.724593	0.00783456	0.0216991
ENSMUSG00000020196	Cabin1	0.235353	0.133915	0.0788356	0.178897	0.394698	0.133789	0.0031761	0.0147792	0.37625	0.134162	0.00504037	0.0147734
ENSMUSG00000020198	Ap3d1	0.525928	0.0998806	1.4e-07	1.98e-06	0.266047	0.0999371	0.00776457	0.0308251	0.478807	0.0999681	1.67e-06	1.11e-05
ENSMUSG00000020205	Phlda1	2.98438	0.198946	7.24e-51	5.74e-48	3.27461	0.198869	6.42e-61	4.65e-58	3.85761	0.198812	7.24e-84	5.48e-81
ENSMUSG00000020211	Sf3a2	0.525703	0.327821	0.108796	0.227882	1.00932	0.326329	0.00198167	0.00996761	0.749064	0.328374	0.0225405	0.05365
ENSMUSG00000020212	Mdm1	-1.29356	0.488845	0.00814141	0.0297144	-0.319554	0.484963	0.509944	0.679191	-0.691561	0.487628	0.156128	0.262643
ENSMUSG00000020224	Llph	0.460792	0.156737	0.00328315	0.0140271	0.199015	0.157301	0.205804	0.369299	0.435914	0.157491	0.00564237	0.0162884
ENSMUSG00000020227	Irak3	1.86348	0.478503	9.84e-05	0.00069439	1.67931	0.478715	0.00045155	0.00288901	1.8781	0.478885	8.79e-05	0.000410331
ENSMUSG00000020232	Hmg20b	0.591913	0.399898	0.138831	0.273232	0.719215	0.39966	0.071929	0.172212	1.04741	0.399689	0.00877883	0.024007
ENSMUSG00000020238	Ncln	0.867398	0.248713	0.000487468	0.00278883	0.874556	0.248725	0.000437836	0.00281751	0.962849	0.248911	0.000109622	0.000501414
ENSMUSG00000020241	Col6a2	-2.17879	0.689356	0.00157435	0.00759318	-0.310563	0.679229	0.647507	0.78369	-0.83733	0.682493	0.219872	0.343536
ENSMUSG00000020250	Txnrd1	0.832321	0.0947749	1.6e-18	1.31e-16	1.08749	0.0947234	1.65e-30	3.05e-28	1.02877	0.0948203	2e-27	1.5e-25
ENSMUSG00000020256	Aldh1l2	0.0342501	0.390538	0.930115	0.964378	1.76493	0.387096	5.13e-06	5.89e-05	1.6626	0.387655	1.8e-05	9.77e-05
ENSMUSG00000020257	Wdr82	0.453148	0.132975	0.000654978	0.00359763	0.360304	0.133053	0.00676949	0.0275713	0.267075	0.133391	0.0452634	0.0959665
ENSMUSG00000020261	Slc36a1	0.407519	0.151445	0.00712657	0.0265993	-0.649479	0.151621	1.84e-05	0.000179117	-0.706756	0.151729	3.19e-06	2.01e-05
ENSMUSG00000020262	Adarb1	0.852102	0.237251	0.000328695	0.00199275	2.04035	0.236829	6.98e-18	4.88e-16	1.96489	0.236946	1.11e-16	3.08e-15
ENSMUSG00000020263	Appl2	0.277178	0.198998	0.163661	0.309184	-0.524542	0.199826	0.00866501	0.033638	-0.412708	0.200146	0.0392039	0.0852241
ENSMUSG00000020265	Sumo3	-0.423364	0.104579	5.16e-05	0.000394915	-0.0931383	0.104533	0.372933	0.556824	-0.344027	0.104634	0.00100934	0.00362902
ENSMUSG00000020267	Hint1	0.0888899	0.0919126	0.333488	0.512795	0.0310879	0.0919172	0.7352	0.843194	0.235145	0.0919261	0.0105284	0.0280992
ENSMUSG00000020271	Fbxw11	-0.227254	0.114804	0.0477599	0.122255	0.48305	0.114614	2.5e-05	0.000233994	0.186675	0.11479	0.1039	0.189669
ENSMUSG00000020277	Pfkl	-0.0395931	0.178599	0.824558	0.903848	-0.367664	0.178753	0.0397034	0.110185	-0.51261	0.17904	0.00419516	0.0126131
ENSMUSG00000020279	Il9r	2.42601	0.762519	0.00146476	0.00713279	2.50541	0.762222	0.00101267	0.00575989	3.32046	0.759757	1.24e-05	6.95e-05
ENSMUSG00000020284	1810043G02Rik	-0.544966	0.158532	0.000586949	0.00326597	-0.134601	0.158311	0.395195	0.57774	-0.548826	0.158811	0.000548576	0.00211762
ENSMUSG00000020289	Nprl3	-0.281385	0.138764	0.0425816	0.111939	-0.132655	0.138673	0.338767	0.522053	-0.38161	0.139198	0.00611617	0.0174685
ENSMUSG00000020290	Xpo1	-0.0547756	0.0828639	0.508592	0.67846	0.230015	0.0827228	0.00542672	0.0229907	0.144812	0.0829701	0.0809226	0.154995
ENSMUSG00000020295	Hbq1a	-1.4695	0.930949	0.114452	0.236811	0.331089	0.917664	0.718252	0.831952	-2.35179	0.95524	0.013817	0.0355271
ENSMUSG00000020297	Nsg2	0.496018	0.0872403	1.3e-08	2.25e-07	0.00134855	0.0873854	0.987687	0.992751	0.328677	0.0873913	0.000169251	0.000739625
ENSMUSG00000020300	Cpeb4	-0.448204	0.123134	0.00027266	0.00170071	-0.105188	0.123	0.392451	0.575411	-0.228999	0.123209	0.0630805	0.126358
ENSMUSG00000020303	Stc2	2.27481	1.14651	0.0472416	0.121434	0.663385	1.15077	0.564296	0.722209	2.85922	1.14623	0.0126153	0.032817
ENSMUSG00000020305	Asb3	-0.653709	0.154287	2.27e-05	0.00019241	-0.373295	0.154074	0.0153999	0.0530445	-0.647331	0.154663	2.85e-05	0.000148186
ENSMUSG00000020307	Cdc34	0.886879	0.152872	6.57e-09	1.21e-07	1.01345	0.152763	3.26e-11	1.1e-09	1.12802	0.153024	1.69e-13	3.25e-12
ENSMUSG00000020309	Chac2	0.627415	0.129822	1.35e-06	1.54e-05	-0.455108	0.130076	0.000467399	0.00297556	0.0669716	0.130022	0.606499	0.719126
ENSMUSG00000020312	Shc2	0.794094	0.14359	3.2e-08	5.18e-07	1.04078	0.143534	4.14e-13	1.86e-11	1.00777	0.143636	2.28e-12	3.68e-11
ENSMUSG00000020315	Sptbn1	-0.267823	0.0849422	0.00161599	0.0077491	-0.160409	0.0849388	0.058956	0.148564	-0.389723	0.0849673	4.5e-06	2.76e-05
ENSMUSG00000020321	Mdh1	0.319604	0.12417	0.0100551	0.0352393	-0.321606	0.124183	0.00960361	0.0364408	0.171225	0.124179	0.16794	0.277743
ENSMUSG00000020325	Fstl3	-1.48542	0.335196	9.36e-06	8.81e-05	-0.332154	0.327477	0.310449	0.4932	-1.48015	0.338833	1.25e-05	7.01e-05
ENSMUSG00000020326	Ccng1	0.815563	0.111679	2.82e-13	1.13e-11	0.427092	0.111862	0.000134533	0.00101749	0.820521	0.111838	2.19e-13	4.14e-12
ENSMUSG00000020329	Polrmt	0.300028	0.237067	0.205662	0.364023	0.638015	0.236539	0.0069905	0.0282975	0.509406	0.23738	0.0318767	0.071643
ENSMUSG00000020331	Hcn2	-0.482517	0.61228	0.430658	0.606476	-2.40895	0.640103	0.000167633	0.00123011	0.104042	0.610878	0.864762	0.910063
ENSMUSG00000020334	Slc22a4	1.8583	0.43079	1.61e-05	0.000141312	0.687336	0.431895	0.11151	0.238333	1.70562	0.431167	7.63e-05	0.000359843
ENSMUSG00000020335	Zfp354b	-0.875581	0.323423	0.00678466	0.0255869	-0.860594	0.323462	0.00780081	0.0309451	-1.43939	0.3267	1.05e-05	5.99e-05
ENSMUSG00000020340	Cyfip2	0.619923	0.100736	7.56e-10	1.7e-08	0.541646	0.100741	7.59e-08	1.38e-06	0.624391	0.100757	5.75e-10	6.75e-09
ENSMUSG00000020349	Ppp2ca	0.818867	0.106728	1.69e-14	8.24e-13	0.887431	0.106722	9.14e-17	5.9e-15	0.886065	0.106775	1.05e-16	2.95e-15
ENSMUSG00000020358	Hnrnpab	0.500408	0.126559	7.69e-05	0.000560409	0.676486	0.126442	8.79e-08	1.59e-06	0.784372	0.126631	5.86e-10	6.85e-09
ENSMUSG00000020363	Gfpt2	1.95831	0.693241	0.00473005	0.0190184	0.527091	0.696066	0.448905	0.625821	2.0373	0.693609	0.00331146	0.0102813
ENSMUSG00000020368	Canx	0.143781	0.0772518	0.062717	0.150286	-0.2513	0.0772775	0.00114628	0.00640368	0.218851	0.0772694	0.00462125	0.0137285
ENSMUSG00000020372	Rack1	0.104976	0.0802593	0.190885	0.345271	0.391525	0.0802086	1.05e-06	1.45e-05	0.34299	0.0802892	1.94e-05	0.000104885
ENSMUSG00000020375	Rufy1	0.0548281	0.23977	0.819126	0.900325	-0.792407	0.241435	0.00103046	0.00585663	-0.0462126	0.240532	0.847643	0.898406
ENSMUSG00000020380	Rad50	-0.0733672	0.119711	0.539963	0.703917	-0.351773	0.119973	0.00336684	0.0154467	-0.294487	0.120261	0.0143361	0.03663
ENSMUSG00000020381	Mrnip	-1.16312	0.17791	6.25e-11	1.69e-09	-1.01466	0.177681	1.13e-08	2.44e-07	-1.31502	0.179156	2.13e-13	4.04e-12
ENSMUSG00000020385	Clk4	-0.354425	0.120969	0.00339091	0.0144098	-0.190721	0.120904	0.114691	0.243436	-0.250263	0.121114	0.0387964	0.0845038
ENSMUSG00000020387	Jade2	-1.05415	0.248925	2.29e-05	0.000193981	-1.11582	0.249092	7.48e-06	8.22e-05	-1.34043	0.250368	8.61e-08	7.22e-07
ENSMUSG00000020389	Cdkl3	-1.16893	0.400346	0.00350245	0.014797	-0.499706	0.399032	0.210463	0.375353	-0.993408	0.400865	0.0132061	0.0341408
ENSMUSG00000020390	Ube2b	0.0107756	0.110948	0.922629	0.960341	-0.586518	0.111014	1.27e-07	2.21e-06	-0.27732	0.11102	0.012492	0.0325574
ENSMUSG00000020392	Cdkn2aipnl	-0.653856	0.193696	0.000736326	0.00397368	-0.27266	0.19349	0.158785	0.307216	-0.973443	0.194271	5.42e-07	3.96e-06
ENSMUSG00000020396	Nefh	-0.430383	0.265722	0.105303	0.222383	-0.678555	0.26573	0.0106632	0.0396837	-0.956114	0.265756	0.000321025	0.00131386
ENSMUSG00000020397	Med7	0.505113	0.146566	0.00056826	0.00318325	0.188054	0.147489	0.202296	0.364693	0.395334	0.147803	0.00747884	0.0208104
ENSMUSG00000020407	Upp1	2.01376	0.445192	6.09e-06	5.99e-05	-0.137694	0.447368	0.758244	0.858392	2.04586	0.445358	4.35e-06	2.68e-05
ENSMUSG00000020412	Ascc2	0.632195	0.214603	0.00322032	0.0138118	0.723331	0.21454	0.000747486	0.0044523	0.876334	0.214735	4.48e-05	0.00022365
ENSMUSG00000020415	Pttg1	-0.830194	0.319031	0.00926173	0.0330147	-0.692785	0.318985	0.0298675	0.0886971	-1.22828	0.319457	0.000120601	0.000546675
ENSMUSG00000020423	Btg2	-1.00221	0.211097	2.06e-06	2.28e-05	-0.381226	0.210987	0.0707821	0.170028	-0.71875	0.211118	0.00066287	0.00250384
ENSMUSG00000020427	Igfbp3	3.87667	0.363702	1.58e-26	3e-24	2.992	0.363913	2.01e-16	1.27e-14	4.7775	0.363629	1.98e-39	3.21e-37
ENSMUSG00000020432	Tcn2	1.93787	0.266618	3.64e-13	1.45e-11	-0.461905	0.268553	0.0854368	0.195879	1.87662	0.266774	2e-12	3.25e-11
ENSMUSG00000020434	4921536K21Rik	1.69698	0.911123	0.0625303	0.149968	1.83419	0.910321	0.0439166	0.11877	3.0025	0.90572	0.000916298	0.00333116
ENSMUSG00000020435	Osbp2	0.891299	0.303678	0.00333536	0.0142137	1.32068	0.302706	1.28e-05	0.000131845	1.83292	0.30236	1.34e-09	1.49e-08
ENSMUSG00000020436	Gabrg2	-0.738525	0.178182	3.4e-05	0.000274837	-1.0265	0.178283	8.53e-09	1.88e-07	-1.10614	0.178463	5.71e-10	6.71e-09
ENSMUSG00000020440	Arf5	0.331433	0.114678	0.00385084	0.016045	0.320144	0.114695	0.00525039	0.0223403	0.477133	0.114788	3.23e-05	0.000166361
ENSMUSG00000020441	2310033P09Rik	-0.959346	0.277898	0.000556124	0.00312578	-0.890826	0.277788	0.00134194	0.00725841	-1.48534	0.281619	1.33e-07	1.08e-06
ENSMUSG00000020444	Guk1	-0.533532	0.1442	0.000215644	0.00138769	0.444596	0.144052	0.00202621	0.0101661	-0.557637	0.144297	0.000111311	0.000507895
ENSMUSG00000020451	Limk2	0.521032	0.142842	0.00026469	0.0016572	0.624554	0.142825	1.23e-05	0.000126457	0.800221	0.142864	2.13e-08	1.99e-07
ENSMUSG00000020453	Patz1	-0.67006	0.232547	0.00395911	0.0164018	0.188056	0.231227	0.416048	0.596186	-0.213157	0.232364	0.358964	0.495539
ENSMUSG00000020456	Ogdh	0.410803	0.0824497	6.28e-07	7.7e-06	0.145676	0.0824951	0.0774178	0.18203	0.194251	0.0825525	0.0186194	0.0457356
ENSMUSG00000020457	Drg1	-0.306173	0.0835142	0.00024626	0.00155769	-0.11134	0.08348	0.182291	0.338841	-0.148436	0.0835637	0.0756798	0.146811
ENSMUSG00000020458	Rtn4	0.812215	0.0866678	7.14e-21	7.39e-19	1.14756	0.0866569	4.98e-40	1.57e-37	1.21051	0.0866669	2.46e-44	5.07e-42
ENSMUSG00000020462	Cfap36	0.243288	0.110147	0.0271906	0.0787261	0.241052	0.110156	0.0286488	0.0858897	0.257265	0.110275	0.0196511	0.0479165
ENSMUSG00000020471	Pold2	-0.86296	0.293911	0.00332335	0.0141734	-0.803338	0.293863	0.00626243	0.0258731	-1.33029	0.295589	6.78e-06	4e-05
ENSMUSG00000020472	Zkscan17	0.520237	0.555991	0.349431	0.528847	1.14352	0.554674	0.0392442	0.109093	1.60602	0.554474	0.00377378	0.011517
ENSMUSG00000020476	Dbnl	0.321785	0.11605	0.00555719	0.021802	0.348573	0.116049	0.00266748	0.0127766	0.337439	0.116202	0.00368537	0.0112782
ENSMUSG00000020483	Dynll2	0.454712	0.123358	0.000227714	0.00145245	0.105073	0.123414	0.394551	0.577032	0.298915	0.123441	0.0154559	0.0390595
ENSMUSG00000020484	Xbp1	0.289705	0.157532	0.0659119	0.156412	0.279765	0.157545	0.0757699	0.17904	0.710789	0.157516	6.41e-06	3.79e-05
ENSMUSG00000020485	Supt4a	-0.359296	0.121005	0.00298512	0.0129531	-0.326491	0.121002	0.00697109	0.0282473	-0.232915	0.121227	0.0546929	0.112147
ENSMUSG00000020486	2017-09-04	-0.590322	0.28962	0.0415234	0.109854	-0.988157	0.289834	0.000651071	0.00395728	-0.0281285	0.289543	0.922609	0.947821
ENSMUSG00000020496	Rnf187	0.260598	0.109844	0.0176716	0.0555707	0.285938	0.109844	0.0092379	0.0353349	0.26882	0.109913	0.0144546	0.0368703
ENSMUSG00000020513	Tubd1	-1.81715	0.324888	2.23e-08	3.7e-07	-0.533251	0.32212	0.0978352	0.216209	-0.930566	0.323457	0.00401551	0.0121435
ENSMUSG00000020515	Cnot8	-0.550441	0.095492	8.2e-09	1.48e-07	-0.37092	0.0954054	0.000101145	0.000796443	-0.462337	0.0956773	1.35e-06	9.15e-06
ENSMUSG00000020516	Rps6kb1	-0.566423	0.113271	5.72e-07	7.08e-06	-0.504087	0.11325	8.54e-06	9.23e-05	-0.579053	0.113538	3.39e-07	2.57e-06
ENSMUSG00000020522	Mfap3	-0.437493	0.174594	0.0122185	0.0412167	0.129286	0.174281	0.458192	0.634624	-0.322884	0.174788	0.0647048	0.129053
ENSMUSG00000020523	Fam114a2	-0.00879303	0.0910777	0.923088	0.960519	-0.245701	0.0911506	0.00702719	0.0284193	-0.205928	0.0912535	0.0240296	0.0568047
ENSMUSG00000020526	Znhit3	-0.424203	0.146511	0.00378711	0.0158349	-0.309333	0.146475	0.0346993	0.0994279	-0.170575	0.146562	0.244488	0.372765
ENSMUSG00000020530	Ggnbp2	0.0107078	0.0716493	0.8812	0.937493	0.0178104	0.0716567	0.803708	0.886597	0.184676	0.0717242	0.0100296	0.0269626
ENSMUSG00000020532	Acaca	0.664323	0.161606	3.94e-05	0.000312594	0.539833	0.161724	0.000843889	0.00493994	0.630178	0.161949	9.97e-05	0.000460658
ENSMUSG00000020536	Llgl1	0.835597	0.221737	0.000164286	0.00109092	0.626016	0.222053	0.00481411	0.0207974	0.996662	0.222009	7.15e-06	4.19e-05
ENSMUSG00000020537	Drg2	-0.224181	0.0831574	0.00702067	0.0262865	0.0845851	0.0830472	0.308432	0.490956	-0.126073	0.0832852	0.130089	0.227328
ENSMUSG00000020547	Bzw2	0.577561	0.160183	0.000311392	0.00190369	0.682232	0.160153	2.05e-05	0.000196111	0.850877	0.160222	1.09e-07	8.99e-07
ENSMUSG00000020549	Elac2	0.468664	0.27054	0.0832151	0.186724	0.820118	0.270299	0.00241246	0.0117066	0.721454	0.270643	0.00768271	0.0213284
ENSMUSG00000020553	Pctp	-2.35026	0.405029	6.53e-09	1.2e-07	-0.911547	0.403785	0.0239766	0.0746925	-1.99146	0.405047	8.81e-07	6.2e-06
ENSMUSG00000020562	Efcab10	-0.359018	0.211686	0.0898867	0.197829	-1.30488	0.213728	1.03e-09	2.66e-08	-1.51483	0.215539	2.09e-12	3.39e-11
ENSMUSG00000020564	Atxn7l1	-1.37952	0.200304	5.69e-12	1.83e-10	-0.742725	0.199824	0.000201684	0.00144218	-1.59646	0.200995	1.98e-15	4.74e-14
ENSMUSG00000020570	Sypl	-0.542128	0.15826	0.000613531	0.00339912	-0.57083	0.158286	0.000310577	0.00210344	-0.714204	0.158573	6.67e-06	3.94e-05
ENSMUSG00000020571	Pdia6	-0.275704	0.0847138	0.00113578	0.00576159	-0.0465493	0.0846783	0.582511	0.736004	-0.318812	0.0848034	0.000170309	0.000744053
ENSMUSG00000020576	Nbas	-0.471264	0.202953	0.0202311	0.0618198	-0.206275	0.202802	0.309094	0.491705	-0.569338	0.203331	0.00510932	0.0149544
ENSMUSG00000020577	Tspan13	0.323156	0.140936	0.021852	0.0658381	0.351929	0.140935	0.0125213	0.0448885	0.591064	0.140964	2.75e-05	0.000143946
ENSMUSG00000020580	Rock2	-0.0422901	0.142392	0.766468	0.866931	0.752339	0.142108	1.2e-07	2.1e-06	0.532836	0.142302	0.000180823	0.000785247
ENSMUSG00000020585	Laptm4a	0.481022	0.0897556	8.36e-08	1.24e-06	0.396206	0.0897611	1.01e-05	0.000107297	0.735934	0.0897617	2.43e-16	6.43e-15
ENSMUSG00000020590	Snx13	0.0752811	0.135938	0.579722	0.733528	-0.356821	0.136197	0.00879609	0.0340279	-0.152079	0.136292	0.264495	0.39584
ENSMUSG00000020591	Ntsr2	-1.90997	0.635307	0.00264389	0.011698	-2.27257	0.636254	0.000354535	0.00235705	-3.30905	0.642551	2.61e-07	2.01e-06
ENSMUSG00000020592	Sdc1	4.05331	0.323304	4.68e-36	1.62e-33	4.49478	0.323275	6e-44	2.44e-41	4.77988	0.323279	1.81e-49	4.95e-47
ENSMUSG00000020594	Pum2	0.426085	0.113877	0.000182828	0.00119922	0.522153	0.113856	4.52e-06	5.27e-05	0.68905	0.113911	1.46e-09	1.61e-08
ENSMUSG00000020598	Nrcam	-1.48958	0.278621	8.98e-08	1.33e-06	-0.202358	0.277976	0.466632	0.641669	-0.752805	0.278375	0.0068452	0.01926
ENSMUSG00000020599	Rgs9	-2.80269	0.948361	0.00312365	0.0134457	-0.258025	0.925495	0.780401	0.872268	-1.5812	0.936072	0.0911842	0.170531
ENSMUSG00000020600	Slc7a15	2.05863	0.852117	0.0156965	0.0505726	-2.32788	0.925186	0.0118655	0.0431177	1.52939	0.855368	0.0737771	0.143756
ENSMUSG00000020601	Trib2	-1.64048	0.281379	5.54e-09	1.04e-07	-1.17703	0.281235	2.85e-05	0.000262711	-2.43741	0.282061	5.55e-18	1.82e-16
ENSMUSG00000020604	Arsg	-0.49841	0.6155	0.418076	0.594944	-0.166104	0.614959	0.787079	0.876966	-1.52817	0.620071	0.0137203	0.0353003
ENSMUSG00000020605	Hs1bp3	0.104005	0.17752	0.557956	0.716659	-0.576179	0.17843	0.00124154	0.00682395	-0.0615521	0.178158	0.729725	0.814424
ENSMUSG00000020610	Amz2	-0.754283	0.156363	1.41e-06	1.61e-05	-0.607754	0.156291	0.000100825	0.000795427	-0.742998	0.156618	2.1e-06	1.37e-05
ENSMUSG00000020611	Gna13	0.115847	0.125926	0.357591	0.536129	-0.398593	0.126125	0.0015761	0.00826463	0.238083	0.126009	0.0588363	0.119161
ENSMUSG00000020612	Prkar1a	0.253633	0.0875601	0.00377144	0.0157773	-0.0589423	0.0875708	0.500895	0.671292	0.168436	0.0875755	0.05444	0.111678
ENSMUSG00000020614	Fam20a	-3.77799	0.616788	9.05e-10	2e-08	-1.32731	0.609787	0.0295049	0.0878891	-5.40929	0.640848	3.15e-17	9.56e-16
ENSMUSG00000020620	Abca8b	-0.687794	0.267739	0.0102023	0.0356728	-0.452381	0.267531	0.0908462	0.204758	-0.491585	0.267938	0.0665504	0.132164
ENSMUSG00000020628	Trappc12	-0.503797	0.1071	2.55e-06	2.76e-05	-0.166176	0.106879	0.119993	0.251589	-0.432392	0.107358	5.64e-05	0.000274443
ENSMUSG00000020635	Fkbp1b	0.190733	0.159887	0.232899	0.398551	-0.630312	0.160035	8.2e-05	0.000665515	-0.0899761	0.159994	0.573863	0.693398
ENSMUSG00000020638	Cmpk2	-0.707187	0.241931	0.0034658	0.0146794	-0.908771	0.242107	0.000174318	0.00127161	-1.37196	0.243004	1.64e-08	1.56e-07
ENSMUSG00000020640	Itsn2	0.0192075	0.151354	0.899016	0.947608	-0.248049	0.151487	0.101542	0.222453	-0.392755	0.15178	0.00966302	0.0261077
ENSMUSG00000020641	Rsad2	0.826768	0.641608	0.197542	0.353776	-0.228753	0.642532	0.721827	0.834234	2.24108	0.641181	0.000473643	0.00186302
ENSMUSG00000020642	Rnf144a	0.0620159	0.218596	0.77664	0.874403	-0.366439	0.218771	0.0939372	0.209681	-0.771473	0.219214	0.000432723	0.00171953
ENSMUSG00000020644	Id2	-0.958461	0.260563	0.000234685	0.00149234	-1.34302	0.260616	2.56e-07	4.15e-06	-1.391	0.260684	9.5e-08	7.91e-07
ENSMUSG00000020647	Ncoa1	-0.529879	0.120721	1.14e-05	0.000104401	-0.292628	0.120648	0.015289	0.0527387	-0.595486	0.12091	8.44e-07	5.96e-06
ENSMUSG00000020649	Rrm2	1.71976	0.478253	0.00032324	0.00196397	0.215851	0.48186	0.654187	0.788493	0.427559	0.482351	0.375399	0.511528
ENSMUSG00000020650	Bcap29	-0.404068	0.109617	0.000227629	0.00145245	-0.428004	0.10963	9.46e-05	0.000755487	-0.465004	0.10975	2.27e-05	0.00012038
ENSMUSG00000020654	Adcy3	-1.25212	0.497872	0.0119053	0.0403483	0.00612694	0.491137	0.990047	0.993926	-0.837976	0.497435	0.0920671	0.171931
ENSMUSG00000020656	Grhl1	1.9668	0.7755	0.0112073	0.0384095	-0.505342	0.77956	0.51683	0.684641	0.00459733	0.779028	0.995291	0.997241
ENSMUSG00000020657	Dnajc27	-0.0194184	0.161867	0.904511	0.950213	-0.613542	0.162549	0.00016032	0.00118508	-0.592143	0.163015	0.000280755	0.00116746
ENSMUSG00000020659	Cbll1	0.122005	0.143372	0.394786	0.573865	0.194712	0.143311	0.174252	0.328243	0.339959	0.143605	0.0179176	0.0442599
ENSMUSG00000020660	Pomc	0.390818	0.358264	0.275333	0.448592	0.59735	0.357563	0.0947981	0.21106	1.00032	0.357298	0.00511533	0.0149694
ENSMUSG00000020661	Dnmt3a	-0.442917	0.140371	0.00160316	0.00770092	-0.361244	0.140307	0.0100338	0.0378402	-0.697082	0.141345	8.15e-07	5.77e-06
ENSMUSG00000020664	Dld	-0.300278	0.103324	0.00365877	0.0153716	-0.261966	0.103322	0.0112306	0.0413517	-0.115308	0.103361	0.2646	0.395925
ENSMUSG00000020668	Kif3c	0.507643	0.150776	0.000760254	0.00407508	0.929038	0.150697	7.05e-10	1.91e-08	0.761418	0.150804	4.44e-07	3.3e-06
ENSMUSG00000020669	Sh3yl1	0.0123581	0.170963	0.942375	0.97058	0.404182	0.170809	0.0179682	0.0598537	0.530921	0.170898	0.00189214	0.00629653
ENSMUSG00000020671	Rab10	0.392133	0.10354	0.000152317	0.00102244	0.490928	0.103523	2.11e-06	2.72e-05	0.415765	0.103634	6.02e-05	0.00029122
ENSMUSG00000020677	Ddx52	-0.367905	0.140995	0.00907121	0.0324537	-0.187895	0.140909	0.182386	0.338927	-0.332246	0.141214	0.0186333	0.0457559
ENSMUSG00000020680	Taf15	0.668459	0.246729	0.00674278	0.0254693	0.996493	0.246062	5.13e-05	0.000440344	1.409	0.245911	1.01e-08	9.87e-08
ENSMUSG00000020681	Ace	2.81778	1.07154	0.0085472	0.030926	-0.615353	1.14113	0.589716	0.741887	3.07383	1.07213	0.00414345	0.0124715
ENSMUSG00000020684	Rasl10b	-1.80363	0.449123	5.92e-05	0.000445043	0.941564	0.445868	0.0347076	0.0994279	0.0397032	0.446676	0.929173	0.952391
ENSMUSG00000020696	Rffl	-0.37922	0.302297	0.209675	0.368969	-0.637379	0.302691	0.0352298	0.1005	-1.16442	0.304479	0.000131135	0.000587394
ENSMUSG00000020698	Cct6b	-0.35774	0.578881	0.536585	0.70116	-1.17937	0.582165	0.0427812	0.116437	-1.52067	0.586474	0.00951707	0.0257635
ENSMUSG00000020701	Tmem132e	0.8084	0.275638	0.0033588	0.014291	-1.0782	0.276573	9.68e-05	0.000769253	-0.157071	0.276156	0.569508	0.690039
ENSMUSG00000020706	Ftsj3	-0.0889853	0.156921	0.570666	0.726537	0.448557	0.156485	0.00415097	0.0183709	0.271122	0.15693	0.0840482	0.159897
ENSMUSG00000020708	Psmc5	-0.405002	0.074279	4.97e-08	7.71e-07	-0.009182	0.0742476	0.901579	0.94779	-0.258491	0.0743026	0.000503484	0.00196233
ENSMUSG00000020715	Ern1	0.895159	0.352592	0.0111235	0.0382397	0.656052	0.353023	0.063115	0.156375	0.777014	0.353444	0.0279203	0.06434
ENSMUSG00000020716	Nf1	-1.33686	0.190787	2.43e-12	8.36e-11	-0.762236	0.190442	6.27e-05	0.000525956	-1.00086	0.190814	1.56e-07	1.25e-06
ENSMUSG00000020718	Polg2	-0.62835	0.413344	0.12847	0.258056	-0.822092	0.414297	0.0472218	0.125528	-1.65511	0.422156	8.83e-05	0.000412152
ENSMUSG00000020720	Psmd12	-0.337738	0.0931491	0.000288088	0.0017849	0.0240594	0.0930827	0.796041	0.882029	-0.202299	0.0932061	0.0299725	0.0681602
ENSMUSG00000020721	Helz	-0.511536	0.130318	8.66e-05	0.000622081	-0.329351	0.130191	0.0114141	0.0419071	-0.647479	0.130838	7.47e-07	5.34e-06
ENSMUSG00000020723	Cacng4	-2.32786	0.867642	0.00729698	0.0271319	-1.40057	0.862457	0.104391	0.226874	-1.81076	0.866543	0.0366505	0.0805354
ENSMUSG00000020728	Cep112	-0.769414	0.403022	0.0562474	0.138	-0.992447	0.4037	0.0139565	0.0490363	-0.719071	0.403892	0.0750182	0.145782
ENSMUSG00000020732	Rab37	-0.302647	0.247317	0.221057	0.383112	-1.93484	0.248048	6.18e-15	3.43e-13	-1.7631	0.248186	1.21e-12	2.05e-11
ENSMUSG00000020733	Slc9a3r1	0.574985	0.230868	0.0127548	0.042663	0.264898	0.231295	0.252091	0.428226	0.866696	0.230958	0.000175	0.000761948
ENSMUSG00000020737	Jpt1	0.327342	0.106428	0.00209994	0.00964491	1.22587	0.106402	1.03e-30	1.96e-28	1.10313	0.106414	3.53e-25	2.2e-23
ENSMUSG00000020739	Nup85	-0.218279	0.170181	0.199624	0.356748	-0.0318832	0.17006	0.851283	0.916942	-0.453891	0.170779	0.00786616	0.0217721
ENSMUSG00000020740	Gga3	-0.0107726	0.128184	0.933025	0.96609	0.431326	0.127977	0.000750716	0.00446515	0.0666222	0.12837	0.603771	0.717212
ENSMUSG00000020741	Cluh	0.501118	0.135394	0.000214607	0.00138316	0.17671	0.135535	0.192302	0.351625	0.455858	0.135566	0.000772041	0.00286169
ENSMUSG00000020743	Mif4gd	-0.64708	0.276684	0.0193514	0.0596374	-0.260972	0.276229	0.344777	0.527851	-0.908655	0.277807	0.00107239	0.00383418
ENSMUSG00000020744	Slc25a19	0.197815	0.134089	0.140144	0.275329	-0.393005	0.13445	0.00346609	0.0158192	-0.011148	0.134422	0.933905	0.955947
ENSMUSG00000020745	Pafah1b1	-0.155667	0.0531899	0.00342664	0.014532	-0.0730778	0.0531802	0.169393	0.32193	-0.189371	0.0532718	0.000378257	0.00152333
ENSMUSG00000020747	Tmem94	-0.233081	0.188116	0.215335	0.376148	-0.352513	0.188302	0.0611979	0.152871	-0.59632	0.189236	0.00162601	0.00552533
ENSMUSG00000020755	Sap30bp	-0.0226282	0.125927	0.857394	0.924748	0.290152	0.125773	0.0210574	0.0675312	0.308221	0.125951	0.0143991	0.0367627
ENSMUSG00000020758	Itgb4	0.250514	0.424422	0.555025	0.714823	0.499036	0.423891	0.239087	0.412317	1.0975	0.423369	0.00953332	0.0257908
ENSMUSG00000020773	Trim47	2.03336	0.597366	0.000664349	0.00363725	3.22935	0.593818	5.38e-08	1.03e-06	2.72272	0.596098	4.93e-06	2.99e-05
ENSMUSG00000020777	Acox1	0.172624	0.0638043	0.00681953	0.0256835	0.13828	0.0638314	0.0302857	0.0897151	0.187771	0.0639699	0.00333222	0.0103342
ENSMUSG00000020783	Ncbp3	0.188791	0.15562	0.225072	0.388751	0.318832	0.15551	0.0403415	0.111344	0.378048	0.155834	0.0152681	0.0386611
ENSMUSG00000020785	Camkk1	-0.851407	0.331013	0.0101075	0.0353932	0.138696	0.329742	0.674033	0.802327	-0.482842	0.331015	0.144655	0.246884
ENSMUSG00000020790	Ankfy1	0.429133	0.153002	0.00503561	0.0200725	0.0419855	0.153133	0.783948	0.874531	0.354841	0.153146	0.0205027	0.0496216
ENSMUSG00000020792	Exoc7	-0.413862	0.128905	0.00132455	0.00656912	-0.323057	0.128887	0.0121925	0.0440346	-0.635938	0.12911	8.41e-07	5.94e-06
ENSMUSG00000020793	Galr2	-3.2409	1.2435	0.00915364	0.0327065	-2.01166	1.23234	0.102596	0.224054	-1.44234	1.23108	0.241355	0.369179
ENSMUSG00000020794	Ube2g1	0.448291	0.171302	0.00887173	0.0318652	0.678342	0.171217	7.44e-05	0.000610347	0.622696	0.171397	0.000280074	0.00116492
ENSMUSG00000020798	Spns3	3.21471	1.46023	0.0277	0.0798954	5.08442	1.44728	0.000442938	0.00284375	5.09788	1.44859	0.000432842	0.0017196
ENSMUSG00000020803	Txndc17	-0.153119	0.122913	0.212857	0.372835	0.296264	0.122859	0.0158905	0.0543075	0.378644	0.122891	0.0020621	0.00680854
ENSMUSG00000020808	Pimreg	6.77789	1.01668	2.62e-11	7.51e-10	6.37049	1.01776	3.87e-10	1.1e-08	7.01934	1.01697	5.12e-12	7.86e-11
ENSMUSG00000020810	Cygb	-2.5675	0.523637	9.43e-07	1.12e-05	-1.3269	0.51965	0.0106659	0.0396849	-2.08784	0.523111	6.57e-05	0.000315161
ENSMUSG00000020814	Mxra7	-0.701819	0.389064	0.0712522	0.165754	-1.0339	0.38992	0.00801164	0.031595	-0.795339	0.390197	0.0415195	0.0894292
ENSMUSG00000020817	Rabep1	-0.178842	0.100512	0.0751899	0.172743	-0.268951	0.100573	0.00749088	0.0299599	-0.26154	0.100771	0.00944874	0.0256119
ENSMUSG00000020818	Mfsd11	0.342448	0.0825239	3.33e-05	0.000269817	-0.00972848	0.0827049	0.906362	0.950299	0.244565	0.082752	0.00312272	0.00976819
ENSMUSG00000020823	Sec14l1	-0.569167	0.154028	0.000219707	0.00141219	-0.113558	0.153546	0.459559	0.635778	-0.460395	0.154392	0.00286387	0.00905714
ENSMUSG00000020827	Mink1	0.017801	0.206536	0.931317	0.964922	-0.245102	0.206786	0.235901	0.408074	-0.555003	0.207563	0.00749744	0.0208556
ENSMUSG00000020829	Slc46a1	-0.0751458	0.154424	0.626528	0.76886	-0.423956	0.154696	0.00613326	0.0254404	-0.651628	0.155262	2.71e-05	0.000141726
ENSMUSG00000020838	Slc6a4	4.92564	0.432672	5.01e-30	1.11e-27	6.36647	0.432087	3.89e-49	2.16e-46	8.13904	0.431868	3.16e-79	2.11e-76
ENSMUSG00000020840	Blmh	-0.774027	0.123708	3.93e-10	9.33e-09	0.374792	0.123225	0.00235382	0.0114655	0.022767	0.123481	0.853718	0.90312
ENSMUSG00000020844	Nxn	-1.84324	0.478373	0.00011661	0.000807492	0.181953	0.476083	0.702322	0.821844	-1.04613	0.477597	0.0284947	0.0653382
ENSMUSG00000020846	Rflnb	-1.3575	0.343659	7.81e-05	0.000568508	-0.458058	0.342117	0.180606	0.336633	-0.636576	0.342927	0.0634107	0.126913
ENSMUSG00000020848	Doc2b	2.9996	0.737698	4.78e-05	0.000369206	1.26232	0.747709	0.0913636	0.205659	3.75927	0.736707	3.35e-07	2.54e-06
ENSMUSG00000020849	Ywhae	-0.420711	0.0713202	3.66e-09	7.2e-08	-0.236157	0.0713174	0.000928462	0.00536337	-0.361109	0.0713266	4.13e-07	3.09e-06
ENSMUSG00000020859	Spag9	-0.235027	0.0974707	0.0158977	0.0511514	-0.47952	0.0975643	8.88e-07	1.24e-05	-0.479017	0.0977107	9.47e-07	6.62e-06
ENSMUSG00000020863	Luc7l3	-0.671001	0.108188	5.57e-10	1.28e-08	-0.347037	0.108061	0.0013205	0.00715342	-0.54382	0.108313	5.15e-07	3.77e-06
ENSMUSG00000020868	Xylt2	0.281496	0.342652	0.41135	0.589048	-1.02978	0.344089	0.00276453	0.0131394	-1.48423	0.345816	1.77e-05	9.65e-05
ENSMUSG00000020876	Snx11	-0.361443	0.259095	0.163009	0.308319	-0.351455	0.25912	0.174991	0.329486	-0.778082	0.260539	0.00282255	0.00894315
ENSMUSG00000020878	Lrrc46	-0.392432	0.46517	0.398876	0.577642	-1.13163	0.466985	0.0153819	0.0529935	-1.42921	0.469386	0.00232807	0.00756815
ENSMUSG00000020886	Dlg4	-0.208989	0.204676	0.30722	0.484512	-0.205399	0.204752	0.315785	0.498728	-0.699244	0.207475	0.000750987	0.00279547
ENSMUSG00000020888	Dvl2	2.07341	0.522724	7.29e-05	0.00053383	1.39508	0.526671	0.00807614	0.0318042	1.80732	0.526083	0.000591614	0.00226188
ENSMUSG00000020891	Alox8	4.06281	0.83234	1.05e-06	1.24e-05	0.929621	0.870312	0.285455	0.465188	3.56494	0.836336	2.02e-05	0.000108849
ENSMUSG00000020892	Aloxe3	1.92853	0.889296	0.0301131	0.0855225	1.26047	0.890656	0.157006	0.304911	2.79478	0.888659	0.00166118	0.00562076
ENSMUSG00000020893	Per1	0.710913	0.234931	0.0024777	0.0110656	1.20458	0.234213	2.7e-07	4.37e-06	1.35701	0.234476	7.15e-09	7.14e-08
ENSMUSG00000020894	Vamp2	0.345595	0.117978	0.00339708	0.0144287	0.320692	0.117984	0.00656574	0.0269391	0.108382	0.118068	0.358636	0.495127
ENSMUSG00000020895	Tmem107	-0.418376	0.153587	0.00644907	0.0245492	-0.56628	0.153782	0.000231098	0.00162628	-0.675723	0.154386	1.2e-05	6.75e-05
ENSMUSG00000020899	Pfas	-0.527323	0.174899	0.00256975	0.0114063	-0.386311	0.174851	0.0271486	0.0824157	-0.58213	0.175116	0.000886561	0.00323576
ENSMUSG00000020900	Myh10	-0.484535	0.188761	0.0102604	0.0358307	-0.101225	0.188553	0.59137	0.742925	-0.209964	0.188826	0.266162	0.397786
ENSMUSG00000020911	Krt19	8.22071	0.808966	2.93e-24	4.44e-22	5.94039	0.81013	2.26e-13	1.05e-11	8.79808	0.808927	1.5e-27	1.13e-25
ENSMUSG00000020913	Krt24	5.43027	1.08711	5.88e-07	7.27e-06	5.38048	1.08734	7.49e-07	1.07e-05	5.97583	1.08662	3.81e-08	3.42e-07
ENSMUSG00000020914	Top2a	2.73558	1.54328	0.0762993	0.174665	1.9659	1.55536	0.206246	0.369892	3.61514	1.53841	0.0187776	0.0460494
ENSMUSG00000020918	Kat2a	0.204887	0.179155	0.252778	0.422243	0.498658	0.178978	0.00533382	0.0226606	0.382212	0.179306	0.0330381	0.0737754
ENSMUSG00000020919	Stat5b	1.45334	0.188255	1.16e-14	5.78e-13	1.53566	0.18824	3.41e-16	2.11e-14	2.19368	0.188169	2.09e-31	2.11e-29
ENSMUSG00000020921	Tmem101	-0.485463	0.137872	0.00042975	0.00249462	0.0167057	0.137521	0.903313	0.948715	-0.349106	0.138089	0.0114674	0.0302148
ENSMUSG00000020925	Ccdc43	-0.188971	0.110876	0.0883168	0.195342	-0.360173	0.110976	0.00117245	0.00651953	-0.414678	0.111221	0.000192679	0.000830668
ENSMUSG00000020926	Adam11	-1.6079	0.336025	1.71e-06	1.92e-05	-1.09992	0.335832	0.00105588	0.00596897	-3.09986	0.337805	4.45e-20	1.84e-18
ENSMUSG00000020929	Eftud2	0.169132	0.145379	0.244674	0.41243	0.405603	0.145264	0.00523531	0.0222932	0.21831	0.145591	0.13375	0.232017
ENSMUSG00000020930	Ccdc103	-0.460191	0.524596	0.380362	0.560282	-0.206939	0.524036	0.692921	0.815541	-1.2252	0.529136	0.0205865	0.0498036
ENSMUSG00000020932	Gfap	3.6045	0.962747	0.000181128	0.00119088	2.70708	0.963676	0.00496769	0.0213392	3.94772	0.96277	4.12e-05	0.000207473
ENSMUSG00000020940	1700023F06Rik	-1.68491	0.457542	0.00023093	0.00147127	-0.983081	0.451941	0.0296121	0.0881273	-1.44668	0.45875	0.00161308	0.00548809
ENSMUSG00000020941	Map3k14	-0.451048	0.352098	0.200183	0.357223	-0.108405	0.3513	0.757639	0.858232	-1.00262	0.355653	0.00481583	0.0142229
ENSMUSG00000020948	Klhl28	-0.59808	0.153059	9.33e-05	0.00066313	-0.359002	0.152843	0.018833	0.06212	-0.588594	0.153503	0.000125861	0.00056606
ENSMUSG00000020949	Fkbp3	-0.109193	0.137052	0.42561	0.601605	-0.511242	0.137088	0.000192007	0.00138368	-0.277735	0.1371	0.0427867	0.0916896
ENSMUSG00000020952	Scfd1	-0.246344	0.124241	0.04739	0.121653	-0.255361	0.12425	0.0398576	0.110418	-0.291869	0.124367	0.0189341	0.0463992
ENSMUSG00000020954	Strn3	-0.126435	0.11358	0.265634	0.437502	-0.145073	0.113604	0.201602	0.363808	-0.280121	0.113904	0.0139221	0.035742
ENSMUSG00000020955	Ap4s1	-1.28727	0.18372	2.44e-12	8.36e-11	-1.07181	0.183186	4.89e-09	1.13e-07	-1.01288	0.183986	3.69e-08	3.32e-07
ENSMUSG00000020962	Gtf2a1	-0.396402	0.125379	0.00156884	0.00757538	-0.166846	0.125346	0.183159	0.339982	-0.300988	0.125432	0.0164127	0.0410969
ENSMUSG00000020978	Klhdc2	0.184636	0.0941917	0.0499709	0.126438	0.277319	0.0941639	0.00322881	0.0149743	0.289576	0.0943179	0.00213908	0.0070251
ENSMUSG00000020982	Nemf	-0.134711	0.08879	0.129219	0.259278	-0.174173	0.0888162	0.0498733	0.13074	-0.251247	0.0890114	0.00476308	0.0140971
ENSMUSG00000020992	4930512B01Rik	0.141811	0.361733	0.695034	0.8187	-0.945674	0.371775	0.0109694	0.0406055	-0.480458	0.369749	0.193801	0.310897
ENSMUSG00000020994	Pnn	-0.449202	0.137347	0.00107336	0.0054918	-0.150303	0.13719	0.273262	0.451345	-0.495759	0.137651	0.000316322	0.00129722
ENSMUSG00000021000	Ctage5	0.427326	0.126702	0.000744358	0.00400534	0.107769	0.126897	0.395734	0.578202	0.44082	0.126903	0.00051336	0.00199475
ENSMUSG00000021003	Galc	0.574212	0.134808	2.05e-05	0.00017617	0.00894701	0.135727	0.947442	0.971356	0.604498	0.135271	7.87e-06	4.57e-05
ENSMUSG00000021007	Spata7	-0.704515	0.1543	4.97e-06	4.97e-05	-0.330207	0.153921	0.031929	0.0932114	-0.79299	0.154951	3.09e-07	2.35e-06
ENSMUSG00000021010	Npas3	-0.86302	0.351758	0.0141493	0.0465513	-0.585894	0.351047	0.0951199	0.211471	-0.427684	0.351548	0.223766	0.348118
ENSMUSG00000021013	Ttc8	-0.517754	0.183923	0.00487676	0.0195047	-0.733043	0.184216	6.91e-05	0.00057166	-0.79525	0.184812	1.68e-05	9.2e-05
ENSMUSG00000021023	1110008L16Rik	-0.80712	0.206372	9.19e-05	0.000655327	-1.05531	0.20693	3.4e-07	5.31e-06	-0.713934	0.206909	0.000559619	0.00215339
ENSMUSG00000021025	Nfkbia	-0.746559	0.191098	9.36e-05	0.000665089	-0.229232	0.190437	0.228699	0.398364	-0.608969	0.191488	0.00147177	0.00506215
ENSMUSG00000021027	Ralgapa1	-0.746996	0.126592	3.62e-09	7.13e-08	-0.833326	0.126622	4.67e-11	1.55e-09	-1.17391	0.126867	2.18e-20	9.31e-19
ENSMUSG00000021032	Ngb	-1.1844	0.434376	0.00639786	0.0243964	-1.02459	0.434203	0.018289	0.0606743	-2.10363	0.437163	1.49e-06	1e-05
ENSMUSG00000021033	Gstz1	-0.338769	0.111475	0.00237382	0.0106819	-0.397528	0.111511	0.000363949	0.00241002	-0.538557	0.111761	1.44e-06	9.74e-06
ENSMUSG00000021036	Sptlc2	1.05713	0.165013	1.49e-10	3.8e-09	0.735898	0.165203	8.41e-06	9.11e-05	1.45185	0.165002	1.38e-18	4.85e-17
ENSMUSG00000021037	Ahsa1	-0.193952	0.105077	0.0649207	0.154478	-0.188382	0.105082	0.073018	0.174213	-0.372891	0.105238	0.00039512	0.00158295
ENSMUSG00000021038	Vipas39	0.42452	0.11211	0.000152698	0.00102393	0.207137	0.112224	0.0649275	0.159508	0.598227	0.1122	9.73e-08	8.07e-07
ENSMUSG00000021044	Adck1	-0.391109	0.204668	0.0560116	0.137553	-0.53691	0.204786	0.00874638	0.0338737	-0.578181	0.205107	0.00481853	0.0142283
ENSMUSG00000021047	Nova1	1.53882	0.426	0.000303548	0.00186473	1.11749	0.427247	0.00890785	0.0343804	1.93604	0.425935	5.48e-06	3.29e-05
ENSMUSG00000021048	Mthfd1	-0.589208	0.212709	0.00560533	0.0219371	-0.435138	0.212532	0.040619	0.111869	-0.494394	0.21315	0.0203698	0.0493724
ENSMUSG00000021054	Sgpp1	0.136742	0.178751	0.44428	0.619478	-0.31062	0.178971	0.0826374	0.191118	-0.561258	0.179372	0.00175394	0.00589507
ENSMUSG00000021062	Rab15	1.60979	0.223461	5.85e-13	2.27e-11	1.2633	0.223509	1.58e-08	3.35e-07	2.16005	0.223443	4.16e-22	2.09e-20
ENSMUSG00000021065	Fut8	-0.474742	0.218041	0.0294579	0.0839708	-0.625928	0.218196	0.00412228	0.0182829	-0.784752	0.218747	0.000333883	0.00136086
ENSMUSG00000021066	Atl1	-0.392806	0.0679139	7.3e-09	1.33e-07	-0.17862	0.0678856	0.00850864	0.0331779	-0.55872	0.0680178	2.13e-16	5.73e-15
ENSMUSG00000021067	Sav1	0.22948	0.171082	0.179808	0.33035	0.415606	0.170737	0.0149253	0.0517307	0.52262	0.171244	0.00227394	0.00741534
ENSMUSG00000021069	Pygl	0.195975	0.255897	0.443773	0.61903	-0.979337	0.256806	0.000137001	0.00103427	-0.696056	0.256875	0.0067343	0.0189993
ENSMUSG00000021071	Trim9	-0.378106	0.15253	0.0131791	0.0438626	0.0785795	0.152056	0.605311	0.753833	-0.15349	0.152719	0.314874	0.449774
ENSMUSG00000021072	Tmx1	-0.371817	0.0991374	0.000176467	0.00116363	0.313687	0.0989927	0.00153074	0.00805716	0.0535608	0.0991234	0.588959	0.705751
ENSMUSG00000021076	Actr10	-0.764439	0.101904	6.31e-14	2.84e-12	-0.694288	0.1019	9.53e-12	3.5e-10	-0.92394	0.101967	1.29e-19	5.03e-18
ENSMUSG00000021087	Rtn1	-0.48975	0.10477	2.95e-06	3.13e-05	0.0264478	0.10474	0.800648	0.884366	-0.0408165	0.104765	0.696832	0.788234
ENSMUSG00000021091	Serpina3n	-0.874971	0.151986	8.57e-09	1.53e-07	0.109012	0.151927	0.47305	0.64729	0.0992935	0.151945	0.513444	0.641045
ENSMUSG00000021094	Dhrs7	-0.17982	0.110406	0.103374	0.219116	-0.427675	0.110487	0.000108477	0.000843045	-0.150712	0.110511	0.172637	0.283848
ENSMUSG00000021096	Ppm1a	0.290896	0.114967	0.0113981	0.0389702	0.134377	0.115014	0.242663	0.416673	0.199023	0.115099	0.0837848	0.15956
ENSMUSG00000021097	Clmn	1.80036	0.370838	1.2e-06	1.4e-05	1.44064	0.371405	0.000104931	0.000820047	1.85622	0.371288	5.75e-07	4.18e-06
ENSMUSG00000021102	Glrx5	0.872689	0.174985	6.13e-07	7.53e-06	0.4091	0.17547	0.0197294	0.0643757	0.749306	0.175469	1.95e-05	0.000105581
ENSMUSG00000021103	Mnat1	-0.377559	0.127485	0.00306064	0.0132154	-0.235427	0.127407	0.064626	0.158978	-0.452721	0.127855	0.000398755	0.00159559
ENSMUSG00000021109	Hif1a	0.729948	0.123932	3.86e-09	7.56e-08	0.194501	0.124089	0.117012	0.247018	0.726817	0.12403	4.63e-09	4.76e-08
ENSMUSG00000021111	Papola	0.612419	0.092472	3.53e-11	9.97e-10	0.481619	0.0925549	1.95e-07	3.26e-06	0.934874	0.0924956	5.13e-24	2.96e-22
ENSMUSG00000021112	Mpp5	-0.301834	0.120864	0.0125143	0.0420696	-0.124353	0.120752	0.303096	0.485642	-0.208348	0.121101	0.0853521	0.161952
ENSMUSG00000021114	Atp6v1d	0.131186	0.0822962	0.110921	0.231141	-0.343261	0.0823446	3.06e-05	0.000279991	0.0386277	0.082341	0.638984	0.744848
ENSMUSG00000021115	Vrk1	-0.311734	0.155558	0.0450738	0.116961	-0.120246	0.155449	0.439206	0.616428	-0.538661	0.156072	0.00055778	0.0021483
ENSMUSG00000021118	Plek2	-0.256448	0.370268	0.488559	0.660963	-0.541431	0.370478	0.143895	0.286653	-1.52273	0.372106	4.27e-05	0.000213899
ENSMUSG00000021120	Pigh	-1.19806	0.337128	0.000379808	0.0022502	-0.679107	0.336754	0.0437348	0.118375	-1.43759	0.337806	2.08e-05	0.000111866
ENSMUSG00000021125	Arg2	-0.872854	0.610723	0.152942	0.293445	2.91693	0.606402	1.51e-06	2.01e-05	2.72945	0.606558	6.8e-06	4.01e-05
ENSMUSG00000021131	Erh	0.101302	0.191915	0.597604	0.746512	0.365137	0.19072	0.0555537	0.141879	0.527711	0.19144	0.00584162	0.0167706
ENSMUSG00000021133	Susd6	0.0182807	0.105857	0.862892	0.927914	0.628045	0.105643	2.76e-09	6.65e-08	0.482143	0.105817	5.2e-06	3.14e-05
ENSMUSG00000021134	Srsf5	-0.306209	0.0955792	0.00135661	0.0066982	-0.245597	0.0955729	0.0101775	0.0382611	-0.275794	0.0956475	0.00393361	0.0119408
ENSMUSG00000021140	Pcnx	1.17494	0.151258	7.99e-15	4.04e-13	1.64334	0.151121	1.53e-27	2.35e-25	1.51115	0.151271	1.69e-23	9.27e-22
ENSMUSG00000021143	Pacs2	0.942588	0.140002	1.67e-11	4.9e-10	0.898696	0.140051	1.39e-10	4.26e-09	1.23071	0.140058	1.53e-18	5.34e-17
ENSMUSG00000021149	Gtpbp4	-0.293645	0.108955	0.00703663	0.0263344	-0.0251973	0.108768	0.816801	0.895465	-0.209587	0.109217	0.0549848	0.112662
ENSMUSG00000021156	Zmynd11	0.0356893	0.110845	0.747472	0.855089	-0.283076	0.111052	0.0108018	0.0400562	-0.0797932	0.111147	0.472816	0.604239
ENSMUSG00000021177	Tdp1	-0.514137	0.174813	0.00327083	0.0139852	-0.639616	0.175004	0.000257315	0.00179002	-0.837301	0.175834	1.92e-06	1.26e-05
ENSMUSG00000021180	Rps6ka5	-2.37127	0.371226	1.68e-10	4.26e-09	-0.731981	0.369174	0.0473948	0.125887	-2.6048	0.372782	2.8e-12	4.43e-11
ENSMUSG00000021190	Lgmn	-1.15387	0.200064	8.05e-09	1.45e-07	-0.237845	0.200024	0.234406	0.406011	-1.11647	0.200087	2.41e-08	2.24e-07
ENSMUSG00000021194	Chga	-0.271403	0.161456	0.0927695	0.202435	-0.818243	0.161974	4.38e-07	6.65e-06	-0.582084	0.162089	0.000329245	0.0013436
ENSMUSG00000021196	Pfkp	0.268364	0.0859507	0.00179442	0.0084778	0.181689	0.085958	0.034541	0.0990779	0.16054	0.0859872	0.0618981	0.124312
ENSMUSG00000021200	Asb2	1.66704	0.919423	0.0698112	0.163274	2.02806	0.916888	0.0269736	0.0820191	2.661	0.915061	0.00363751	0.0111564
ENSMUSG00000021203	Otub2	0.567802	0.286529	0.0475182	0.121843	0.557485	0.286577	0.0517359	0.134479	0.961954	0.286501	0.000786239	0.00290204
ENSMUSG00000021213	Akr1c13	3.65044	0.831331	1.13e-05	0.000103663	1.9189	0.840848	0.0224831	0.0710793	3.70081	0.832327	8.73e-06	5.03e-05
ENSMUSG00000021215	Net1	-0.988908	0.413963	0.0169	0.05361	1.35142	0.408597	0.000941478	0.00542351	-0.17984	0.412205	0.662629	0.763485
ENSMUSG00000021217	Tshz3	-0.00103765	0.151172	0.994523	0.997278	-0.608931	0.151596	5.9e-05	0.000498449	-0.662905	0.151967	1.29e-05	7.2e-05
ENSMUSG00000021218	Gdi2	-0.29626	0.069819	2.2e-05	0.000188052	-0.206379	0.069812	0.00311441	0.0145368	-0.37285	0.0698768	9.51e-08	7.91e-07
ENSMUSG00000021222	Dcaf4	-0.297888	0.1684	0.0769054	0.175715	-0.782547	0.168699	3.51e-06	4.21e-05	-1.1145	0.169293	4.6e-11	6.25e-10
ENSMUSG00000021224	Numb	-0.689061	0.153703	7.36e-06	7.08e-05	-0.730281	0.153756	2.04e-06	2.63e-05	-0.825334	0.15415	8.6e-08	7.22e-07
ENSMUSG00000021226	Acot2	0.257279	0.178859	0.150307	0.2899	-0.156772	0.179119	0.381444	0.564724	0.445959	0.178958	0.0127034	0.0330153
ENSMUSG00000021234	Fam161b	-0.364148	0.281825	0.196319	0.352089	-0.581916	0.28224	0.0392291	0.109087	-0.903705	0.283757	0.0014486	0.0049907
ENSMUSG00000021235	Coq6	-0.19296	0.177454	0.27687	0.450248	-0.162966	0.177453	0.358428	0.541924	-0.416745	0.178159	0.0193268	0.0472432
ENSMUSG00000021238	Aldh6a1	-0.526862	0.175049	0.00261425	0.0115823	-0.636807	0.175147	0.000277076	0.00190997	-0.831261	0.175633	2.21e-06	1.43e-05
ENSMUSG00000021240	Abcd4	-0.0191431	0.237916	0.93587	0.96727	-0.673812	0.238863	0.0047888	0.0207096	-0.183746	0.238615	0.441269	0.575346
ENSMUSG00000021241	Isca2	-0.352766	0.108071	0.0010977	0.00559398	-0.419256	0.10809	0.00010498	0.000820047	-0.329395	0.108149	0.00232109	0.00755135
ENSMUSG00000021242	Npc2	0.942389	0.107448	1.78e-18	1.44e-16	0.0752764	0.107553	0.48399	0.657004	1.29534	0.10745	1.82e-33	2.05e-31
ENSMUSG00000021245	Mlh3	-0.273936	0.231318	0.236319	0.402282	-0.301914	0.231401	0.191988	0.351166	-0.807171	0.23308	0.000534069	0.00206606
ENSMUSG00000021250	Fos	-0.831307	0.203609	4.45e-05	0.000347482	-0.572623	0.203576	0.0049109	0.0211607	-0.126203	0.203564	0.535279	0.659945
ENSMUSG00000021252	Erg28	0.0938509	0.123128	0.445927	0.621047	0.192549	0.123108	0.117802	0.248181	0.336488	0.123166	0.00629559	0.0179256
ENSMUSG00000021254	Gpatch2l	0.154056	0.302173	0.610172	0.75627	0.789853	0.300652	0.00861081	0.0334979	0.518851	0.302172	0.0859656	0.162838
ENSMUSG00000021257	Angel1	-0.469379	0.221028	0.0337023	0.0932822	-0.919846	0.22124	3.21e-05	0.000291764	-1.73681	0.222166	5.38e-15	1.23e-13
ENSMUSG00000021258	Ccnk	0.700502	0.297886	0.0186939	0.0580085	0.232778	0.299247	0.436641	0.614174	0.808682	0.298528	0.00675078	0.0190297
ENSMUSG00000021259	Cyp46a1	1.29198	0.425131	0.00237354	0.0106819	-0.530749	0.430988	0.218148	0.385222	0.577545	0.427643	0.176846	0.289397
ENSMUSG00000021260	Hhipl1	2.07036	0.802583	0.00989089	0.034781	2.00393	0.803679	0.0126511	0.0452906	3.22693	0.796295	5.07e-05	0.000249826
ENSMUSG00000021264	Yy1	0.428948	0.156312	0.00606637	0.0233687	0.743203	0.155936	1.88e-06	2.45e-05	0.745085	0.156385	1.89e-06	1.25e-05
ENSMUSG00000021265	Slc25a29	-1.01948	0.384245	0.00797317	0.0291643	-0.247734	0.382397	0.517084	0.684758	-0.722071	0.384468	0.0603665	0.121698
ENSMUSG00000021266	Wars	0.560574	0.114758	1.04e-06	1.22e-05	0.825346	0.114721	6.27e-13	2.72e-11	0.895201	0.114765	6.17e-15	1.4e-13
ENSMUSG00000021268	Meg3	0.453538	0.153387	0.00310836	0.0133937	0.528069	0.153386	0.000575847	0.00356777	0.688676	0.15339	7.13e-06	4.19e-05
ENSMUSG00000021270	Hsp90aa1	0.165803	0.0657224	0.0116434	0.0396576	0.510257	0.0656757	7.89e-15	4.31e-13	0.479288	0.0657323	3.06e-13	5.62e-12
ENSMUSG00000021273	Fdft1	-0.0903178	0.0788405	0.251971	0.421442	-0.0756816	0.0788413	0.337094	0.520342	-0.341565	0.0789062	1.5e-05	8.27e-05
ENSMUSG00000021275	Tecpr2	-0.7565	0.145184	1.88e-07	2.59e-06	-0.59971	0.14504	3.55e-05	0.000318511	-0.966149	0.146011	3.67e-11	5.05e-10
ENSMUSG00000021276	Cinp	-0.241733	0.100359	0.0160106	0.0514056	-0.200794	0.100353	0.0454056	0.122044	-0.420487	0.100678	2.96e-05	0.000153492
ENSMUSG00000021279	Cdc42bpb	0.598701	0.361662	0.0978398	0.210221	1.24802	0.360149	0.000529687	0.00333009	0.72353	0.362439	0.0459033	0.0970761
ENSMUSG00000021281	Tnfaip2	2.36833	1.06579	0.0262745	0.0765186	-0.619817	1.08611	0.56822	0.725034	2.92643	1.06544	0.00602023	0.0172447
ENSMUSG00000021282	Eif5	0.566965	0.0873509	8.55e-11	2.26e-09	0.581805	0.0873537	2.73e-11	9.32e-10	0.660281	0.0874283	4.28e-14	8.84e-13
ENSMUSG00000021288	Klc1	0.614301	0.128316	1.69e-06	1.9e-05	0.524735	0.128325	4.33e-05	0.000379579	0.753906	0.128336	4.24e-09	4.39e-08
ENSMUSG00000021290	2010107E04Rik	0.0724789	0.136343	0.595007	0.744265	-0.485228	0.136398	0.000374484	0.00246756	-0.110954	0.136395	0.415946	0.550868
ENSMUSG00000021294	Kif26a	-0.957955	0.234767	4.49e-05	0.000350628	-0.568766	0.232796	0.0145578	0.0507054	-0.440631	0.233761	0.0594348	0.120183
ENSMUSG00000021301	Hecw1	-0.077802	0.136097	0.567547	0.723842	-0.699556	0.136263	2.84e-07	4.53e-06	-0.6649	0.136374	1.08e-06	7.48e-06
ENSMUSG00000021302	Ggps1	-0.332003	0.117551	0.00473802	0.0190399	-0.145818	0.117439	0.214363	0.380176	-0.317389	0.11785	0.00707789	0.0198284
ENSMUSG00000021303	Gng4	1.28732	0.376204	0.000621953	0.00344234	1.49636	0.37612	6.94e-05	0.000572812	2.01905	0.376051	7.91e-08	6.69e-07
ENSMUSG00000021306	Gpr137b	1.90629	0.21875	2.92e-18	2.31e-16	0.485763	0.219476	0.026878	0.0817867	1.87189	0.218888	1.21e-17	3.89e-16
ENSMUSG00000021313	Ryr2	-2.68249	0.356789	5.54e-14	2.52e-12	-0.759665	0.354009	0.0318815	0.0931492	-2.45481	0.357171	6.29e-12	9.56e-11
ENSMUSG00000021314	Amph	-0.818811	0.235076	0.000495509	0.002829	-0.790508	0.235075	0.000771588	0.00456322	-1.31782	0.235468	2.19e-08	2.04e-07
ENSMUSG00000021327	Zkscan3	0.265928	0.19323	0.168753	0.315918	0.258815	0.193274	0.180536	0.336541	0.484073	0.19342	0.0123249	0.0321822
ENSMUSG00000021337	Scgn	-3.28558	0.916628	0.000337831	0.00203997	0.470082	0.911496	0.606046	0.75423	-3.04955	0.917168	0.000884285	0.00322958
ENSMUSG00000021338	Carmil1	-0.640758	0.34127	0.0604401	0.145985	-0.158562	0.340329	0.641281	0.779042	-1.08057	0.343837	0.00167411	0.00566094
ENSMUSG00000021340	Gpld1	0.948924	0.280927	0.000730599	0.00395045	-0.074144	0.28198	0.792596	0.879991	0.751386	0.281404	0.00758206	0.0210804
ENSMUSG00000021360	Gcnt2	-0.661814	0.0895381	1.45e-13	6.05e-12	0.159309	0.0894503	0.0749161	0.177476	-0.152267	0.0895196	0.0889547	0.16728
ENSMUSG00000021361	Tmem14c	0.1628	0.101006	0.107009	0.225158	-0.0337322	0.101106	0.738657	0.845877	0.269757	0.101125	0.00764042	0.0212214
ENSMUSG00000021365	Nedd9	-0.0863114	0.27314	0.752005	0.858036	-0.392231	0.27357	0.151643	0.297498	-0.809221	0.27499	0.00325339	0.0101314
ENSMUSG00000021368	Tbc1d7	-0.214613	0.128573	0.0950811	0.206102	-0.237259	0.128587	0.0650194	0.159681	-0.444953	0.128782	0.000550123	0.00212127
ENSMUSG00000021373	Cap2	4.77518	0.772167	6.24e-10	1.42e-08	1.18509	0.783596	0.13044	0.267005	4.69419	0.772548	1.23e-09	1.37e-08
ENSMUSG00000021375	Kif13a	0.294465	0.192297	0.125695	0.253798	0.5887	0.192019	0.00217059	0.010749	0.32573	0.192729	0.0910094	0.170313
ENSMUSG00000021376	Tpmt	0.0718974	0.211645	0.734077	0.845399	0.10576	0.21164	0.617275	0.762335	0.735007	0.211472	0.000509573	0.00198281
ENSMUSG00000021379	Id4	-0.215571	0.336015	0.521165	0.689395	-1.76719	0.339506	1.94e-07	3.25e-06	-1.30458	0.339059	0.000119259	0.000540738
ENSMUSG00000021395	Spin1	-0.396389	0.0971637	4.51e-05	0.000351747	-0.519238	0.0971954	9.18e-08	1.65e-06	-0.524792	0.0972852	6.88e-08	5.88e-07
ENSMUSG00000021400	Wrnip1	1.69315	0.162271	1.73e-25	2.91e-23	1.87964	0.16222	4.8e-31	9.29e-29	2.30464	0.162198	8.08e-46	1.87e-43
ENSMUSG00000021403	Serpinb9b	5.87257	1.54609	0.000145666	0.000984548	4.34308	1.55635	0.00526181	0.0223832	5.06611	1.55274	0.00110357	0.00393299
ENSMUSG00000021408	Ripk1	0.631593	0.469383	0.178438	0.328836	0.522074	0.469941	0.266596	0.444033	1.22778	0.468585	0.00878786	0.0240254
ENSMUSG00000021411	Pxdc1	2.32831	0.363272	1.46e-10	3.73e-09	4.05049	0.362293	5.1e-29	8.58e-27	4.86536	0.362173	3.83e-41	6.72e-39
ENSMUSG00000021417	Eci2	-0.597884	0.147218	4.88e-05	0.000375369	-0.546259	0.147208	0.000206617	0.0014724	-0.888053	0.147541	1.75e-09	1.92e-08
ENSMUSG00000021423	Ly86	-5.27297	0.54222	2.36e-22	2.9e-20	-0.928088	0.541124	0.086325	0.197101	-4.62282	0.54202	1.48e-17	4.69e-16
ENSMUSG00000021427	Ssr1	-0.755483	0.162484	3.33e-06	3.48e-05	-0.206799	0.162469	0.203071	0.365813	-0.59938	0.162492	0.000225418	0.00095817
ENSMUSG00000021451	Sema4d	-0.308125	0.182004	0.0904643	0.198838	-0.455156	0.182109	0.012442	0.0446764	-0.720813	0.182595	7.89e-05	0.000370948
ENSMUSG00000021453	Gadd45g	0.261909	0.219013	0.231752	0.3972	1.56878	0.218639	7.22e-13	3.11e-11	1.76432	0.218669	7.12e-16	1.8e-14
ENSMUSG00000021456	Fbp2	-0.106732	0.89852	0.905445	0.950971	-2.39515	0.900389	0.00781118	0.0309732	-0.0169905	0.898624	0.984915	0.990457
ENSMUSG00000021458	2010111I01Rik	0.0715878	0.12387	0.563312	0.720684	0.302907	0.123825	0.0144349	0.0503241	0.351865	0.123892	0.00451006	0.0134366
ENSMUSG00000021461	Fancc	-0.972595	0.284575	0.000631491	0.00348702	-0.819154	0.284359	0.00396785	0.0176875	-1.02073	0.285437	0.000348838	0.00141731
ENSMUSG00000021468	Sptlc1	0.177296	0.148492	0.232488	0.398169	0.200521	0.148495	0.176901	0.331985	0.382184	0.148618	0.0101235	0.027193
ENSMUSG00000021474	Sfxn1	0.268714	0.125419	0.0321505	0.0899979	0.27337	0.125432	0.0293	0.0874379	0.340183	0.12561	0.00676407	0.0190607
ENSMUSG00000021477	Ctsl	0.615535	0.118169	1.9e-07	2.61e-06	0.101654	0.118179	0.389696	0.572588	0.611158	0.118176	2.32e-07	1.8e-06
ENSMUSG00000021478	Drd1	3.77679	1.21396	0.00186371	0.00872839	-2.4675	1.3465	0.0668721	0.163154	0.415588	1.2504	0.739613	0.821186
ENSMUSG00000021484	Lman2	0.524908	0.143681	0.000258907	0.00162343	0.153799	0.143953	0.285339	0.465066	0.655238	0.143836	5.23e-06	3.15e-05
ENSMUSG00000021488	Nsd1	-0.39556	0.111396	0.000383843	0.00226927	-0.337728	0.111388	0.00242938	0.0117819	-0.360917	0.111488	0.00120677	0.00424897
ENSMUSG00000021493	Pdlim7	-0.259848	0.125172	0.0379002	0.102139	0.506099	0.125055	5.19e-05	0.000445114	0.225723	0.12515	0.071291	0.139598
ENSMUSG00000021494	Ddx41	0.249481	0.27011	0.355681	0.534517	0.477343	0.269848	0.0769051	0.181075	0.672372	0.270038	0.0127774	0.0331818
ENSMUSG00000021500	Ddx46	0.382732	0.107461	0.00036864	0.00219262	0.701023	0.107309	6.46e-11	2.1e-09	0.681788	0.107503	2.27e-10	2.79e-09
ENSMUSG00000021501	Caml	0.0187246	0.109513	0.864239	0.928655	0.352827	0.109405	0.00125985	0.00689995	0.330889	0.109537	0.00252102	0.00811618
ENSMUSG00000021504	B4galt7	0.996183	0.140649	1.41e-12	5.03e-11	0.407767	0.141228	0.00388564	0.0173722	1.32028	0.140684	6.31e-21	2.84e-19
ENSMUSG00000021508	Cxcl14	7.39148	0.871327	2.19e-17	1.59e-15	4.75931	0.88373	7.23e-08	1.33e-06	7.92877	0.871073	8.84e-20	3.51e-18
ENSMUSG00000021514	Zfp369	0.610934	0.240707	0.0111462	0.0382741	0.493158	0.241025	0.0407483	0.112095	0.783396	0.241124	0.00115835	0.0041019
ENSMUSG00000021518	Ptdss1	0.631099	0.110114	9.96e-09	1.77e-07	0.406733	0.110278	0.000225802	0.00159411	0.669679	0.110333	1.28e-09	1.43e-08
ENSMUSG00000021534	1700001L19Rik	-1.41645	0.271471	1.81e-07	2.5e-06	-0.437238	0.270282	0.105725	0.228906	-0.56953	0.270781	0.0354409	0.0782906
ENSMUSG00000021540	Smad5	0.317698	0.203396	0.118294	0.242831	0.491057	0.203237	0.0156845	0.0538131	0.880493	0.203189	1.47e-05	8.13e-05
ENSMUSG00000021541	Trpc7	-2.78	0.825382	0.000756775	0.00406297	-0.426465	0.81838	0.602291	0.751363	-2.8691	0.828576	0.000534812	0.00206845
ENSMUSG00000021546	Hnrnpk	-0.275892	0.0745238	0.000213852	0.00137882	-0.0315275	0.0744951	0.672138	0.800528	-0.176018	0.0745661	0.0182469	0.0449133
ENSMUSG00000021548	Ccnh	-0.0501801	0.134746	0.70959	0.829183	-0.393581	0.134859	0.00351765	0.0160138	-0.108272	0.134881	0.422135	0.556949
ENSMUSG00000021550	2210016F16Rik	0.804116	0.273038	0.00322877	0.0138373	0.97484	0.272789	0.0003521	0.00234368	0.906784	0.273569	0.000917575	0.00333434
ENSMUSG00000021552	Gkap1	-0.251064	0.123569	0.0421767	0.111176	-0.43513	0.124133	0.000455981	0.00291066	-0.223068	0.124402	0.0729532	0.142451
ENSMUSG00000021555	Naa35	-0.348033	0.0975781	0.000361489	0.00215779	-0.022035	0.0974165	0.821051	0.898358	-0.440235	0.0979004	6.9e-06	4.06e-05
ENSMUSG00000021557	Agtpbp1	-0.0017101	0.0946691	0.985588	0.992916	0.451439	0.0945964	1.82e-06	2.38e-05	0.509566	0.0946434	7.28e-08	6.18e-07
ENSMUSG00000021565	Slc6a19	1.56268	0.338094	3.8e-06	3.9e-05	1.39547	0.338124	3.67e-05	0.000327693	2.59405	0.338015	1.66e-14	3.58e-13
ENSMUSG00000021573	Tppp	-0.788252	0.400796	0.0492161	0.124984	-1.18764	0.401409	0.00308971	0.0144418	-1.53398	0.402866	0.00014029	0.000624201
ENSMUSG00000021576	Pdcd6	0.397389	0.0926977	1.81e-05	0.000157376	0.155745	0.0927819	0.0932264	0.20857	0.477554	0.09279	2.65e-07	2.04e-06
ENSMUSG00000021577	Sdha	-0.241349	0.108798	0.0265334	0.0771585	-0.541372	0.108831	6.54e-07	9.48e-06	-0.501522	0.108869	4.09e-06	2.53e-05
ENSMUSG00000021578	Ccdc127	-0.351015	0.0979458	0.000338667	0.0020428	-0.240579	0.097915	0.0140096	0.0491709	-0.268983	0.0980661	0.00609047	0.017409
ENSMUSG00000021583	Erap1	-0.740892	0.274978	0.00705223	0.0263632	-0.974587	0.275493	0.000403773	0.00262981	-0.982861	0.276318	0.00037513	0.00151196
ENSMUSG00000021585	Cast	-0.494632	0.0975067	3.92e-07	5.03e-06	0.00574276	0.0973479	0.952958	0.974073	-0.424942	0.0976375	1.35e-05	7.51e-05
ENSMUSG00000021592	Arsk	-0.309186	0.346644	0.372424	0.551762	-0.467388	0.346947	0.177934	0.333481	-0.878058	0.348649	0.011787	0.0309574
ENSMUSG00000021594	Srd5a1	-1.15987	0.281515	3.79e-05	0.000301631	-0.396515	0.280428	0.157373	0.305358	-0.694076	0.281339	0.0136233	0.0350777
ENSMUSG00000021595	Nsun2	0.434613	0.133117	0.00109503	0.00558207	0.461105	0.133117	0.000532369	0.00334191	0.399789	0.133337	0.00271465	0.00864266
ENSMUSG00000021596	Mctp1	-0.867163	0.443855	0.0507359	0.127811	-1.41091	0.44396	0.00148291	0.00786257	-0.967599	0.44394	0.0292894	0.066829
ENSMUSG00000021606	Ndufs6	0.0124719	0.125545	0.920867	0.959415	-0.34036	0.125632	0.00674514	0.0275045	0.0392775	0.125624	0.75454	0.832614
ENSMUSG00000021607	Mrpl36	-0.244725	0.117215	0.0368137	0.0999013	-0.304254	0.117235	0.00945241	0.0359572	-0.30682	0.117332	0.00892357	0.0243548
ENSMUSG00000021610	Clptm1l	0.523847	0.145034	0.000303972	0.00186665	0.363232	0.14513	0.0123211	0.0443664	0.614256	0.145183	2.33e-05	0.000123244
ENSMUSG00000021619	Atg10	-0.488299	0.129057	0.000154577	0.00103554	-0.637623	0.129185	7.99e-07	1.13e-05	-0.609142	0.129451	2.53e-06	1.63e-05
ENSMUSG00000021624	Cd180	-2.44789	0.930219	0.00850037	0.0307834	-0.467975	0.900439	0.60326	0.752129	-0.703857	0.905583	0.437016	0.571611
ENSMUSG00000021636	Marveld2	-0.890068	0.654422	0.173804	0.322582	-0.656582	0.653915	0.31534	0.498214	-1.66014	0.658933	0.0117541	0.0308905
ENSMUSG00000021639	Gtf2h2	-0.309812	0.152521	0.0422267	0.111238	-0.236466	0.152497	0.120993	0.253078	-0.38999	0.152786	0.0106947	0.0284837
ENSMUSG00000021643	Serf1	-0.790542	0.162878	1.21e-06	1.41e-05	-1.08396	0.163132	3.04e-11	1.03e-09	-1.06775	0.163451	6.47e-11	8.62e-10
ENSMUSG00000021646	Mccc2	-0.232955	0.205098	0.25603	0.426051	-0.946478	0.205728	4.21e-06	4.96e-05	-0.857887	0.206027	3.13e-05	0.000161372
ENSMUSG00000021647	Cartpt	1.51958	0.536786	0.00464183	0.0187224	-0.460734	0.536952	0.390863	0.57377	1.55864	0.5368	0.00368917	0.0112878
ENSMUSG00000021660	Btf3	0.0463148	0.093462	0.620214	0.763531	0.222273	0.0933573	0.0172713	0.0579794	0.293003	0.0935555	0.00173703	0.00584769
ENSMUSG00000021662	Arhgef28	-0.59251	0.225736	0.00867011	0.0312604	-0.491834	0.225696	0.0293177	0.0874543	-0.163643	0.225706	0.468435	0.600517
ENSMUSG00000021665	Hexb	0.0364905	0.267458	0.891478	0.94287	-1.02808	0.267662	0.000122544	0.000937462	-0.324212	0.267578	0.225645	0.350451
ENSMUSG00000021668	Polk	-0.275586	0.264459	0.297377	0.473448	-0.557911	0.264933	0.0352171	0.100481	-0.869955	0.26631	0.0010881	0.00388449
ENSMUSG00000021669	Col4a3bp	-0.130208	0.134053	0.331391	0.510592	-0.467865	0.134346	0.000496707	0.00314292	-0.441452	0.134659	0.0010444	0.00374214
ENSMUSG00000021671	Poc5	-0.282928	0.194733	0.146251	0.283811	-0.481349	0.194959	0.01355	0.0478605	-0.591056	0.195526	0.0025036	0.00806947
ENSMUSG00000021675	F2rl2	-0.543321	0.231389	0.0188702	0.0584459	-0.993566	0.231415	1.76e-05	0.000173164	-1.50492	0.231493	7.98e-11	1.05e-09
ENSMUSG00000021676	Iqgap2	-0.936936	0.416894	0.0246132	0.0725115	-0.553362	0.415956	0.183406	0.340253	-1.38567	0.420104	0.000972359	0.00351196
ENSMUSG00000021681	Aggf1	0.364735	0.185734	0.0495592	0.125683	0.41903	0.185714	0.024051	0.0748961	0.477792	0.185935	0.0101795	0.0273303
ENSMUSG00000021684	Pde8b	-1.74557	0.278643	3.74e-10	8.95e-09	-0.857878	0.278126	0.00203895	0.0102095	-1.64308	0.278879	3.82e-09	3.99e-08
ENSMUSG00000021686	Ap3b1	0.404856	0.164761	0.0140014	0.0461467	0.212465	0.164887	0.197555	0.358635	0.484593	0.164933	0.00330219	0.0102602
ENSMUSG00000021687	Scamp1	-0.369746	0.0926963	6.64e-05	0.000492431	-0.419684	0.0927176	6e-06	6.75e-05	-0.56926	0.0928877	8.87e-10	1.01e-08
ENSMUSG00000021693	Kif2a	-0.369716	0.0971791	0.000142103	0.000963203	-0.0825396	0.0970885	0.395243	0.577757	-0.182856	0.0972534	0.0600809	0.121197
ENSMUSG00000021696	Elovl7	-0.188925	0.0962207	0.0495938	0.125696	-0.161867	0.0962203	0.0925195	0.207406	-0.343217	0.0963822	0.000369444	0.00149229
ENSMUSG00000021699	Pde4d	-0.574869	0.220774	0.00921752	0.0328924	-1.45164	0.223324	8.02e-11	2.57e-09	-0.74059	0.222053	0.000852389	0.00312543
ENSMUSG00000021700	Rab3c	-0.880833	0.142515	6.38e-10	1.45e-08	-0.253816	0.142453	0.0747891	0.177215	-0.909893	0.142574	1.75e-10	2.18e-09
ENSMUSG00000021701	Plk2	-0.714299	0.224761	0.00148273	0.00720974	-0.441487	0.224614	0.0493521	0.129659	-0.0350134	0.224583	0.876109	0.918001
ENSMUSG00000021703	Serinc5	0.851839	0.138727	8.23e-10	1.84e-08	0.547616	0.138789	7.96e-05	0.000649041	0.772218	0.138817	2.65e-08	2.45e-07
ENSMUSG00000021707	Dhfr	-0.520309	0.31804	0.101842	0.216589	-0.96173	0.318726	0.00254938	0.0122709	-0.847068	0.319144	0.00795007	0.0219752
ENSMUSG00000021708	Rasgrf2	1.74632	0.586205	0.00289166	0.0126233	1.71683	0.586213	0.00340415	0.0155964	2.56744	0.586149	1.19e-05	6.67e-05
ENSMUSG00000021710	Nln	1.33665	0.252629	1.22e-07	1.76e-06	0.889866	0.25311	0.000438538	0.00281985	1.69557	0.252641	1.93e-11	2.74e-10
ENSMUSG00000021711	Trappc13	-0.376725	0.0964582	9.4e-05	0.000667865	-0.28753	0.0964415	0.00286946	0.0135492	-0.315828	0.0965508	0.00107127	0.00383265
ENSMUSG00000021712	Trim23	-0.316372	0.124955	0.011345	0.0388127	-0.401962	0.125044	0.00130645	0.00710077	-0.464605	0.125417	0.000211835	0.000905518
ENSMUSG00000021716	Srek1ip1	-0.322233	0.186064	0.083303	0.186795	-0.515456	0.18647	0.00570467	0.023961	-0.196517	0.186495	0.292001	0.42583
ENSMUSG00000021719	Rgs7bp	0.0373188	0.162099	0.817919	0.899852	-1.01586	0.162184	3.76e-10	1.07e-08	-1.06221	0.162235	5.86e-11	7.85e-10
ENSMUSG00000021720	Rnf180	-0.713457	0.336487	0.0339796	0.0938469	-1.55026	0.337936	4.49e-06	5.24e-05	-1.89891	0.339866	2.31e-08	2.15e-07
ENSMUSG00000021721	Htr1a	-4.57812	0.783871	5.21e-09	9.86e-08	-1.73122	0.774969	0.0254885	0.0783763	-5.21126	0.793867	5.22e-11	7.05e-10
ENSMUSG00000021725	Parp8	0.375265	0.205017	0.0671879	0.158649	0.62516	0.204898	0.00228016	0.011172	0.494488	0.205174	0.0159487	0.0401223
ENSMUSG00000021728	Emb	-0.348678	0.123316	0.00469103	0.0188935	-0.423509	0.123324	0.000594494	0.00366015	-0.357718	0.123351	0.00373154	0.0113965
ENSMUSG00000021730	Hcn1	-0.881974	0.161915	5.12e-08	7.93e-07	-0.343874	0.161773	0.0335313	0.0967649	-0.572567	0.161936	0.000406618	0.00162394
ENSMUSG00000021733	Slc4a7	1.00211	0.250149	6.17e-05	0.000461396	0.611708	0.250696	0.0146855	0.0510804	1.61621	0.249897	9.96e-11	1.29e-09
ENSMUSG00000021745	Ptprg	-0.148904	0.202213	0.461503	0.636113	0.503544	0.201863	0.0126139	0.0451768	0.0822384	0.202314	0.684384	0.779332
ENSMUSG00000021747	4930452B06Rik	-0.435415	0.342291	0.203351	0.361046	-0.644801	0.342636	0.0598521	0.150298	-0.797625	0.343566	0.0202541	0.0491279
ENSMUSG00000021754	Map3k1	-1.06953	0.258672	3.55e-05	0.000285939	-0.954695	0.25865	0.000223309	0.00157919	-1.17381	0.258818	5.75e-06	3.43e-05
ENSMUSG00000021758	Ddx4	0.958972	0.621009	0.122536	0.249385	0.95166	0.621095	0.125466	0.259627	1.58146	0.620434	0.0108047	0.0287264
ENSMUSG00000021759	Plpp1	-1.00613	0.205846	1.02e-06	1.2e-05	-0.169857	0.205335	0.408113	0.589378	-0.756045	0.20595	0.000241583	0.00101908
ENSMUSG00000021760	Gpx8	0.379815	0.203113	0.0614877	0.147958	-0.18397	0.203499	0.365978	0.549792	0.946226	0.203017	3.15e-06	1.99e-05
ENSMUSG00000021765	Fst	-0.0301972	0.786328	0.969367	0.985401	2.89658	0.782342	0.000213526	0.00151645	2.51705	0.78275	0.00130149	0.00453548
ENSMUSG00000021771	Vdac2	0.174954	0.0890278	0.0493958	0.125345	-0.152907	0.0890696	0.0860319	0.196675	0.227536	0.0890656	0.0106279	0.0283377
ENSMUSG00000021772	Nkiras1	-0.81586	0.133537	9.99e-10	2.19e-08	-0.709224	0.133518	1.09e-07	1.92e-06	-1.1066	0.133745	1.3e-16	3.57e-15
ENSMUSG00000021773	Comtd1	1.49196	0.27152	3.91e-08	6.21e-07	0.617581	0.274423	0.0244192	0.0757864	1.34436	0.272923	8.4e-07	5.94e-06
ENSMUSG00000021774	Ube2e1	-0.423443	0.152768	0.00557475	0.02184	-0.281798	0.152625	0.0648425	0.159346	-0.127863	0.152864	0.402905	0.538781
ENSMUSG00000021779	Thrb	-0.208268	0.311733	0.504072	0.674879	-0.815998	0.312193	0.00895517	0.0344702	-1.00374	0.312771	0.00133105	0.00462492
ENSMUSG00000021785	Ngly1	-0.648691	0.138944	3.03e-06	3.21e-05	-0.529239	0.13889	0.000138684	0.00104556	-0.875805	0.13939	3.32e-10	4.01e-09
ENSMUSG00000021791	Dydc2	-0.0942611	0.391414	0.809693	0.894727	-0.613875	0.392414	0.117734	0.248107	-1.30252	0.395652	0.000994445	0.00357931
ENSMUSG00000021792	Fam213a	0.22634	0.121736	0.0629887	0.150677	-0.338836	0.121931	0.00545418	0.0230777	-0.117497	0.121984	0.335439	0.471347
ENSMUSG00000021794	Glud1	0.184982	0.086389	0.0322523	0.0901679	0.179332	0.0864007	0.0379321	0.106368	0.299878	0.0864881	0.000525765	0.00203583
ENSMUSG00000021796	Bmpr1a	-0.116232	0.162352	0.474035	0.647975	-0.296664	0.162483	0.0678772	0.164857	-0.415875	0.162851	0.0106578	0.0284082
ENSMUSG00000021803	Cdhr1	0.548482	0.31892	0.0854672	0.190476	0.665435	0.318907	0.036923	0.104188	1.0272	0.318905	0.00127729	0.00446825
ENSMUSG00000021810	Ecd	-0.356356	0.0983776	0.000291958	0.00180351	0.101811	0.0981836	0.299763	0.482063	-0.216462	0.0985063	0.0279889	0.0644535
ENSMUSG00000021811	Dnajc9	-0.806865	0.17265	2.96e-06	3.14e-05	-0.195392	0.172047	0.256085	0.432935	-0.264537	0.172445	0.12502	0.220372
ENSMUSG00000021814	Anxa7	-0.0686995	0.0760687	0.36646	0.544773	-0.124747	0.076081	0.101075	0.221575	-0.257796	0.0761697	0.000713108	0.00267359
ENSMUSG00000021819	Zswim8	0.743693	0.138416	7.75e-08	1.16e-06	0.430697	0.13859	0.0018855	0.00956013	0.882613	0.138531	1.88e-10	2.33e-09
ENSMUSG00000021820	Camk2g	-0.707187	0.144341	9.61e-07	1.14e-05	0.122638	0.144279	0.395323	0.577816	-0.381569	0.144346	0.00820716	0.0225958
ENSMUSG00000021822	Plau	1.80262	0.477461	0.000159736	0.00106452	1.29626	0.479695	0.00688684	0.0279331	3.10227	0.475099	6.59e-11	8.77e-10
ENSMUSG00000021823	Vcl	-0.607133	0.228608	0.00791251	0.0289679	0.159197	0.227389	0.483861	0.656955	-0.208502	0.22854	0.361598	0.498061
ENSMUSG00000021830	Txndc16	0.383369	0.167622	0.0221898	0.0666334	-0.608421	0.168335	0.000301105	0.00204845	-0.328856	0.168396	0.0508343	0.1056
ENSMUSG00000021831	Ero1l	1.08044	0.187078	7.68e-09	1.39e-07	0.640694	0.187709	0.000641994	0.00390924	1.323	0.187228	1.59e-12	2.65e-11
ENSMUSG00000021832	Psmc6	-0.0578358	0.0993269	0.56038	0.718553	0.207237	0.0993053	0.0368997	0.104157	0.237761	0.0993348	0.0166871	0.0416714
ENSMUSG00000021843	Ktn1	0.214384	0.12206	0.0790243	0.179227	0.826763	0.121958	1.21e-11	4.35e-10	0.847333	0.12201	3.79e-12	5.88e-11
ENSMUSG00000021852	Slc35f4	0.36639	0.338174	0.278614	0.452753	-1.51205	0.340308	8.86e-06	9.54e-05	-1.12116	0.34021	0.000982486	0.00354316
ENSMUSG00000021868	Ppif	1.7496	0.26375	3.28e-11	9.35e-10	0.516042	0.265426	0.0518705	0.134724	1.5339	0.264352	6.53e-09	6.59e-08
ENSMUSG00000021870	Slmap	-0.322409	0.12182	0.00813064	0.0296816	-0.147678	0.121725	0.22505	0.394193	-0.395804	0.12217	0.00119617	0.00421609
ENSMUSG00000021871	Pnp	0.469995	0.129373	0.000280303	0.0017425	1.16366	0.12896	1.82e-19	1.57e-17	1.11623	0.129179	5.57e-18	1.83e-16
ENSMUSG00000021876	Rnase4	2.24237	0.212083	3.97e-26	7.19e-24	2.27027	0.212083	9.68e-27	1.39e-24	2.68464	0.212079	1e-36	1.39e-34
ENSMUSG00000021877	Arf4	0.0410863	0.0929375	0.658428	0.792282	0.268845	0.0929093	0.00380823	0.0170765	0.289192	0.0929571	0.00186436	0.0062123
ENSMUSG00000021884	Hacl1	0.00870838	0.267916	0.97407	0.987831	-0.84031	0.268998	0.00178497	0.00913467	-0.330612	0.268737	0.218606	0.342071
ENSMUSG00000021890	Eaf1	1.09669	0.124855	1.58e-18	1.3e-16	1.2586	0.124792	6.4e-24	7.61e-22	1.20441	0.124996	5.66e-22	2.8e-20
ENSMUSG00000021893	Capn7	0.481668	0.138648	0.000512718	0.00291324	-0.048582	0.139011	0.726727	0.837746	0.229636	0.139061	0.0986721	0.182283
ENSMUSG00000021900	Btd	-0.758204	0.264162	0.00410181	0.0169004	-0.80752	0.264232	0.00224237	0.0110193	-1.21068	0.265159	4.97e-06	3.01e-05
ENSMUSG00000021901	Bap1	0.145432	0.13331	0.275303	0.448592	0.413269	0.133181	0.0019152	0.00967709	0.283286	0.133457	0.0337808	0.0750916
ENSMUSG00000021902	Phf7	0.00820818	0.52758	0.987587	0.993599	0.269675	0.526834	0.608735	0.756163	-1.68338	0.542727	0.00192408	0.00639082
ENSMUSG00000021910	Nisch	0.407422	0.0984356	3.49e-05	0.000281089	0.520023	0.0984192	1.27e-07	2.21e-06	0.629916	0.0984662	1.58e-10	1.99e-09
ENSMUSG00000021911	Parg	0.405584	0.193657	0.0362295	0.0986214	0.84769	0.193391	1.17e-05	0.000121366	0.548371	0.193838	0.00466916	0.0138536
ENSMUSG00000021917	Spcs1	-0.266371	0.102981	0.00969228	0.0342635	-0.19079	0.102974	0.0639105	0.15773	-0.126169	0.103015	0.220664	0.344386
ENSMUSG00000021918	Nek4	-0.799782	0.309442	0.00974937	0.0344166	-0.81474	0.309561	0.00849031	0.0331219	-1.01122	0.311239	0.00115804	0.00410167
ENSMUSG00000021928	Ebpl	-0.622681	0.186816	0.000858777	0.00453602	0.0748947	0.185538	0.686461	0.811142	-0.365517	0.187071	0.0507138	0.105402
ENSMUSG00000021930	Spryd7	-0.29244	0.104737	0.0052362	0.0207332	-0.344438	0.104776	0.00101128	0.00575397	-0.444178	0.105036	2.35e-05	0.000124236
ENSMUSG00000021939	Ctsb	1.2184	0.10397	1.02e-31	2.75e-29	0.140911	0.103975	0.175341	0.329957	1.20189	0.103971	6.59e-31	6.3e-29
ENSMUSG00000021947	Cryl1	0.528642	0.205942	0.0102598	0.0358307	0.0180978	0.2066	0.930196	0.963221	0.557371	0.206328	0.0069051	0.0194195
ENSMUSG00000021948	Prkcd	-0.27391	0.179056	0.12608	0.25436	-0.406331	0.179068	0.0232598	0.0728686	-1.11586	0.179192	4.75e-10	5.61e-09
ENSMUSG00000021951	Eef1akmt1	-0.405028	0.119255	0.000682974	0.00372804	-0.387147	0.119259	0.00116924	0.006506	-0.437694	0.119472	0.000248715	0.00104625
ENSMUSG00000021957	Tkt	0.00504882	0.120837	0.966672	0.98364	0.310634	0.120807	0.0101314	0.0381221	0.143025	0.120867	0.23668	0.36416
ENSMUSG00000021958	Pinx1	0.537077	0.230012	0.0195437	0.0600851	0.604037	0.229971	0.0086248	0.033521	0.609495	0.230357	0.00814814	0.022463
ENSMUSG00000021963	Sap18	-0.436372	0.108104	5.42e-05	0.000413203	-0.462155	0.108136	1.92e-05	0.000185617	-0.534873	0.108422	8.09e-07	5.73e-06
ENSMUSG00000021967	Mrpl57	-0.484593	0.17691	0.00615878	0.0236542	-0.269984	0.176764	0.12667	0.261343	-0.619162	0.177407	0.000482901	0.00189318
ENSMUSG00000021973	Micu2	0.780783	0.258919	0.0025651	0.0113918	0.18362	0.259415	0.479055	0.652046	0.322173	0.259631	0.214647	0.337366
ENSMUSG00000021974	Fgf9	-2.05585	0.661498	0.0018844	0.00880548	-0.10843	0.660344	0.869572	0.927848	-2.38946	0.662484	0.000309981	0.00127499
ENSMUSG00000021981	Cab39l	-0.369667	0.113037	0.00107429	0.00549487	-0.440859	0.113051	9.63e-05	0.00076729	-1.09645	0.113271	3.67e-22	1.87e-20
ENSMUSG00000021982	Cdadc1	-0.493365	0.0994177	6.96e-07	8.48e-06	-0.450092	0.0994102	5.97e-06	6.72e-05	-0.468448	0.0996008	2.56e-06	1.64e-05
ENSMUSG00000021983	Atp8a2	0.254466	0.221855	0.251384	0.420885	1.12975	0.221256	3.29e-07	5.17e-06	0.704555	0.221783	0.00148925	0.00511803
ENSMUSG00000021986	Amer2	0.431597	0.180336	0.0166977	0.0531505	1.15703	0.180042	1.31e-10	4.02e-09	1.15806	0.18017	1.3e-10	1.65e-09
ENSMUSG00000021987	Mtmr6	-0.592837	0.0785868	4.57e-14	2.11e-12	-0.443778	0.0785673	1.62e-08	3.41e-07	-0.780572	0.0786985	3.46e-23	1.86e-21
ENSMUSG00000021990	Spata13	0.125874	0.0988479	0.202872	0.360503	0.569773	0.0987078	7.82e-09	1.75e-07	0.340009	0.0989117	0.000587117	0.00224726
ENSMUSG00000021991	Cacna2d3	-0.0728944	0.209491	0.72787	0.842006	-0.169342	0.209632	0.419202	0.59934	0.514266	0.209272	0.0139945	0.0358935
ENSMUSG00000021993	Mipep	0.108973	0.22739	0.631772	0.772449	-0.316829	0.228097	0.164831	0.315673	-0.564027	0.229379	0.013935	0.0357697
ENSMUSG00000021994	Wnt5a	-0.988477	0.302496	0.00108411	0.00553996	-0.816854	0.302417	0.00691143	0.0280192	-1.04629	0.302778	0.000549015	0.00211847
ENSMUSG00000021996	Esd	0.701591	0.146902	1.79e-06	2e-05	1.3745	0.146872	8.09e-21	7.61e-19	1.31518	0.146889	3.44e-19	1.29e-17
ENSMUSG00000021998	Lcp1	-1.14078	0.233639	1.05e-06	1.23e-05	-1.07508	0.233628	4.19e-06	4.94e-05	-2.52009	0.234575	6.38e-27	4.56e-25
ENSMUSG00000022003	Slc25a30	-1.10917	0.282548	8.65e-05	0.000621586	-0.302028	0.280794	0.282097	0.461089	-0.854172	0.282875	0.00253102	0.00814075
ENSMUSG00000022010	Tsc22d1	-0.0812194	0.145047	0.575512	0.730076	0.661624	0.145012	5.05e-06	5.82e-05	0.64424	0.145028	8.91e-06	5.12e-05
ENSMUSG00000022012	Enox1	-0.147027	0.136243	0.28052	0.455038	0.046724	0.136111	0.731388	0.841085	-0.471416	0.136983	0.000578657	0.00221947
ENSMUSG00000022013	Dnajc15	0.290813	0.141423	0.0397495	0.106207	0.163836	0.141473	0.246833	0.422136	0.539571	0.141463	0.000136614	0.000608985
ENSMUSG00000022016	Akap11	-0.0216065	0.0803673	0.788047	0.881674	-0.0971337	0.080393	0.226957	0.396282	-0.187793	0.0805261	0.0196967	0.0479914
ENSMUSG00000022018	Rgcc	0.749127	0.354346	0.0345057	0.0949431	0.925256	0.35415	0.00898546	0.0345518	2.25825	0.353263	1.63e-10	2.04e-09
ENSMUSG00000022025	Cnmd	-1.72025	0.364725	2.4e-06	2.61e-05	0.20272	0.363701	0.577267	0.732369	-0.509154	0.36411	0.162007	0.270153
ENSMUSG00000022031	Elp3	-0.42531	0.131217	0.00119003	0.00599813	-0.063406	0.13108	0.628585	0.770079	-0.414031	0.131404	0.00162808	0.00553009
ENSMUSG00000022035	Ccdc25	-0.141078	0.0938452	0.13276	0.264535	-0.204079	0.0938848	0.0297262	0.0883722	-0.25739	0.094089	0.00622659	0.0177449
ENSMUSG00000022037	Clu	-1.02779	0.310894	0.000946676	0.00492994	-0.956276	0.310893	0.00209868	0.0104582	-0.451033	0.310889	0.14684	0.249665
ENSMUSG00000022043	Trim35	0.984404	0.109664	2.79e-19	2.41e-17	0.90046	0.109683	2.22e-16	1.4e-14	1.37403	0.109661	5.13e-36	6.84e-34
ENSMUSG00000022044	Stmn4	2.71369	0.224251	1.04e-33	3.1e-31	2.84203	0.224244	8.25e-37	2.12e-34	3.20298	0.224243	2.77e-46	6.5e-44
ENSMUSG00000022048	Dpysl2	-0.542337	0.13064	3.3e-05	0.000268219	-0.439456	0.13064	0.000768572	0.00455294	-0.451602	0.130641	0.000546609	0.00211114
ENSMUSG00000022051	Bnip3l	0.562595	0.0957867	4.27e-09	8.25e-08	-0.136413	0.096071	0.155632	0.302934	0.628172	0.0958895	5.72e-11	7.68e-10
ENSMUSG00000022052	Ppp2r2a	-0.0110448	0.108292	0.918764	0.958284	0.185736	0.108221	0.0861126	0.196778	0.305414	0.108317	0.00480804	0.0142024
ENSMUSG00000022053	Ebf2	-0.876753	0.643888	0.173307	0.322055	-0.517168	0.643334	0.421462	0.600892	-2.18362	0.649695	0.000776616	0.00287417
ENSMUSG00000022054	Nefm	-0.338205	0.189363	0.0740965	0.170749	-0.159481	0.189358	0.399663	0.581664	-0.830678	0.189404	1.16e-05	6.52e-05
ENSMUSG00000022055	Nefl	-0.394319	0.151373	0.00918871	0.0328036	-0.282514	0.151371	0.0619907	0.154365	-0.762235	0.151386	4.78e-07	3.53e-06
ENSMUSG00000022075	Rhobtb2	-0.523603	0.21348	0.014179	0.0466029	-0.537426	0.213538	0.0118436	0.043066	-1.09527	0.215215	3.6e-07	2.71e-06
ENSMUSG00000022089	Bin3	0.235427	0.148356	0.112532	0.233739	0.147732	0.148426	0.319578	0.502337	0.367714	0.148508	0.0132845	0.0343167
ENSMUSG00000022090	Pdlim2	1.04353	0.374819	0.00536786	0.0211789	0.0704459	0.3749	0.850951	0.916908	0.797354	0.374863	0.0334155	0.0744086
ENSMUSG00000022091	Sorbs3	1.70706	0.419542	4.72e-05	0.000366115	0.691984	0.42073	0.100027	0.219973	1.61012	0.419975	0.000126157	0.000567078
ENSMUSG00000022095	Fam160b2	0.59772	0.237345	0.0117902	0.0400312	0.259802	0.237884	0.274772	0.453029	0.802358	0.237569	0.000731842	0.00273398
ENSMUSG00000022096	Hr	2.1808	0.306629	1.14e-12	4.14e-11	2.42703	0.306539	2.42e-15	1.4e-13	2.82993	0.30652	2.65e-20	1.12e-18
ENSMUSG00000022098	Bmp1	2.8095	0.376895	9.03e-14	3.96e-12	3.15508	0.376785	5.58e-17	3.63e-15	3.59099	0.37676	1.55e-21	7.42e-20
ENSMUSG00000022099	Dmtn	-0.122916	0.108735	0.2583	0.428588	-0.086306	0.108732	0.427341	0.606336	-0.351208	0.108935	0.00126402	0.00442712
ENSMUSG00000022103	Gfra2	0.599066	0.487365	0.218999	0.380473	-1.55469	0.48756	0.00142909	0.00764192	-1.15714	0.487552	0.0176268	0.0436452
ENSMUSG00000022108	Itm2b	-0.405606	0.0991296	4.28e-05	0.000335793	-0.263155	0.099115	0.00792965	0.0313162	-0.371471	0.0991787	0.000180053	0.000782108
ENSMUSG00000022109	Med4	-0.528254	0.137925	0.000128131	0.000877426	-0.286155	0.137819	0.0378648	0.106269	-0.660373	0.138241	1.78e-06	1.18e-05
ENSMUSG00000022110	Sucla2	-0.330827	0.140178	0.0182721	0.0570179	-0.396161	0.140185	0.00471348	0.0204321	-0.269396	0.140205	0.0546755	0.112125
ENSMUSG00000022111	Uchl3	0.450887	0.129143	0.000480541	0.00275015	0.203781	0.129341	0.115134	0.244062	0.465856	0.129404	0.000318205	0.00130398
ENSMUSG00000022112	Gpc5	-0.988476	0.664434	0.136831	0.270222	-1.26296	0.664896	0.0575017	0.145675	-2.13565	0.668139	0.00139147	0.0048108
ENSMUSG00000022119	Rbm26	-0.433635	0.139262	0.00184691	0.00867802	-0.290291	0.139185	0.0370103	0.104346	-0.604275	0.139713	1.52e-05	8.4e-05
ENSMUSG00000022120	Rnf219	-0.298919	0.208485	0.151638	0.291514	-0.588377	0.20868	0.00480951	0.020783	-0.845188	0.209191	5.34e-05	0.000261589
ENSMUSG00000022125	Cln5	1.13459	0.202148	1.99e-08	3.34e-07	0.342987	0.202651	0.0905501	0.204311	0.921652	0.202478	5.32e-06	3.2e-05
ENSMUSG00000022136	Dnajc3	-0.0908994	0.148907	0.541568	0.704851	-0.516843	0.14919	0.000531557	0.00333806	-0.325647	0.149305	0.0291778	0.0666383
ENSMUSG00000022139	Mbnl2	0.107412	0.0964097	0.265226	0.436988	-0.261092	0.0964402	0.00678334	0.0276142	-0.288005	0.0964785	0.00283417	0.00897442
ENSMUSG00000022146	Osmr	0.120671	0.386839	0.755086	0.859868	-0.789848	0.386984	0.0412472	0.113112	-0.933551	0.387108	0.0158825	0.03998
ENSMUSG00000022148	Fyb	2.6934	0.490052	3.88e-08	6.17e-07	3.24825	0.489412	3.2e-11	1.08e-09	3.59564	0.489413	2.03e-13	3.86e-12
ENSMUSG00000022151	Ttc33	-0.448137	0.106208	2.45e-05	0.000206151	-0.129321	0.106133	0.223044	0.391667	-0.058292	0.106204	0.583095	0.701022
ENSMUSG00000022159	Rab2b	-0.326704	0.109736	0.00290924	0.01269	-0.472412	0.109918	1.72e-05	0.000170261	-0.655893	0.110584	3.01e-09	3.18e-08
ENSMUSG00000022174	Dad1	-0.106625	0.0889735	0.230765	0.396038	-0.237218	0.0889928	0.00768529	0.0305832	-0.144249	0.0890296	0.105181	0.19165
ENSMUSG00000022175	Lrp10	0.411207	0.149904	0.00608551	0.0234223	0.0132365	0.150101	0.929731	0.962984	0.210627	0.150184	0.160777	0.268618
ENSMUSG00000022177	Haus4	0.287949	0.269809	0.285866	0.460695	-0.950517	0.270982	0.000452048	0.00289051	-1.07593	0.271742	7.51e-05	0.000355124
ENSMUSG00000022186	Oxct1	0.514287	0.097554	1.35e-07	1.93e-06	-0.0602574	0.097658	0.537218	0.701409	0.549629	0.0976074	1.79e-08	1.69e-07
ENSMUSG00000022195	6030458C11Rik	-0.691896	0.148871	3.36e-06	3.51e-05	-0.454179	0.148681	0.00225272	0.0110669	-0.810964	0.14943	5.73e-08	4.96e-07
ENSMUSG00000022197	Pdzd2	-0.710753	0.289777	0.0141763	0.0466029	-0.931878	0.290101	0.00131697	0.00714423	-0.51163	0.289994	0.0776855	0.15002
ENSMUSG00000022199	Slc22a17	-0.525506	0.182897	0.00406283	0.016773	-0.474837	0.182885	0.00942148	0.0358723	-0.824056	0.183291	6.93e-06	4.08e-05
ENSMUSG00000022201	Zfr	-0.249131	0.0715324	0.000496241	0.00283221	0.102062	0.0714462	0.153142	0.299593	-0.0596025	0.0715894	0.405093	0.540925
ENSMUSG00000022205	Sub1	-0.240127	0.0996156	0.0159291	0.0512115	-0.322092	0.0996241	0.00122468	0.00674463	-0.500488	0.0996773	5.14e-07	3.77e-06
ENSMUSG00000022206	Npr3	-3.50802	1.25604	0.00522354	0.0206903	2.85747	1.12023	0.0107479	0.0399009	1.37372	1.1267	0.222753	0.346833
ENSMUSG00000022208	Jph4	-0.451973	0.168987	0.00748174	0.0276871	-0.609646	0.169089	0.000311589	0.00210857	-0.880484	0.169541	2.07e-07	1.62e-06
ENSMUSG00000022212	Cpne6	-3.61767	0.45145	1.12e-15	6.34e-14	-0.637233	0.451222	0.157879	0.306055	-3.39849	0.45148	5.17e-14	1.06e-12
ENSMUSG00000022214	Dcaf11	-0.359278	0.119531	0.00264949	0.0117193	-0.185242	0.119459	0.120981	0.253078	-0.488914	0.119835	4.51e-05	0.00022459
ENSMUSG00000022216	Psme1	-0.46628	0.174684	0.00760133	0.0280382	-0.453654	0.174694	0.00940842	0.0358389	-0.220387	0.174779	0.207329	0.328468
ENSMUSG00000022217	Emc9	-0.258308	0.13734	0.0600003	0.145218	-0.260424	0.137351	0.0579537	0.146547	-0.596403	0.137706	1.48e-05	8.2e-05
ENSMUSG00000022221	Ripk3	7.66121	0.765705	1.44e-23	2.04e-21	5.43101	0.769258	1.66e-12	6.84e-11	8.84038	0.765301	7.25e-31	6.9e-29
ENSMUSG00000022223	Sdr39u1	-0.606433	0.113156	8.36e-08	1.24e-06	-0.839132	0.113258	1.27e-13	6.07e-12	-1.17422	0.113628	4.95e-25	3.06e-23
ENSMUSG00000022228	Zscan26	-0.835502	0.18331	5.17e-06	5.15e-05	-0.932584	0.183327	3.64e-07	5.65e-06	-1.01278	0.183398	3.35e-08	3.04e-07
ENSMUSG00000022231	Sema5a	-3.07338	0.747072	3.89e-05	0.000309256	0.0147281	0.746162	0.984252	0.991515	-3.39031	0.747706	5.78e-06	3.45e-05
ENSMUSG00000022234	Cct5	-0.322973	0.0672543	1.57e-06	1.78e-05	0.108691	0.0672202	0.10589	0.229115	-0.159266	0.067276	0.0179158	0.0442599
ENSMUSG00000022235	Cmbl	-0.274842	0.26709	0.303469	0.479959	-0.992033	0.267551	0.000209045	0.00148907	0.126141	0.267077	0.636713	0.743085
ENSMUSG00000022241	Tars	0.18129	0.127505	0.155075	0.296546	0.430506	0.127389	0.000726268	0.00433989	0.509125	0.127529	6.55e-05	0.00031407
ENSMUSG00000022244	Amacr	-0.281359	0.277306	0.310289	0.487966	-0.285088	0.277337	0.303974	0.486238	-0.756945	0.278462	0.00656167	0.0185626
ENSMUSG00000022247	Brix1	-0.32148	0.12055	0.00765853	0.0282117	-0.153338	0.12049	0.203152	0.36588	-0.183018	0.120664	0.129327	0.226313
ENSMUSG00000022248	Rad1	-0.462123	0.169288	0.00633738	0.024207	-0.576388	0.169459	0.000670539	0.00406078	-0.728214	0.170174	1.88e-05	0.000101735
ENSMUSG00000022255	Mtdh	0.382648	0.101374	0.000160248	0.00106665	0.0507977	0.101716	0.617492	0.762546	0.639456	0.101467	2.94e-10	3.56e-09
ENSMUSG00000022261	Sdc2	0.432454	0.187759	0.0212652	0.0643327	-0.0294643	0.188121	0.875541	0.932262	0.63162	0.187873	0.000773935	0.00286807
ENSMUSG00000022262	Dnah5	1.88368	0.897664	0.0358673	0.0978274	0.359409	0.907082	0.691939	0.815019	2.912	0.895873	0.00115219	0.00408615
ENSMUSG00000022263	Trio	0.297303	0.171081	0.0822474	0.184951	0.198131	0.171165	0.247051	0.422315	0.44602	0.171234	0.00919448	0.0249796
ENSMUSG00000022265	Ank	0.136384	0.119387	0.253301	0.422863	-0.297066	0.11958	0.0129827	0.0461797	-0.1155	0.119664	0.334444	0.470108
ENSMUSG00000022272	Myo10	1.83077	0.227206	7.77e-16	4.49e-14	3.10138	0.226857	1.51e-42	5.36e-40	3.22222	0.226901	9.04e-46	2.01e-43
ENSMUSG00000022280	Rnf19a	-0.823167	0.132316	4.93e-10	1.15e-08	-0.565628	0.132203	1.88e-05	0.000182513	-1.19654	0.132829	2.1e-19	7.99e-18
ENSMUSG00000022283	Pabpc1	0.430108	0.109416	8.46e-05	0.000610245	0.65808	0.109329	1.75e-09	4.39e-08	0.998518	0.109331	6.66e-20	2.71e-18
ENSMUSG00000022285	Ywhaz	-0.436451	0.104126	2.77e-05	0.000229548	-0.063742	0.104118	0.540398	0.703438	-0.147661	0.104129	0.156173	0.262691
ENSMUSG00000022295	Atp6v1c1	-0.00695508	0.100702	0.944937	0.971977	-0.389593	0.100737	0.000109983	0.000852729	-0.169815	0.10075	0.0918891	0.171638
ENSMUSG00000022296	Baalc	2.03359	0.819378	0.0130696	0.0435758	1.72428	0.822997	0.0361598	0.102555	2.06684	0.822752	0.0120013	0.0314508
ENSMUSG00000022306	Zfpm2	-0.0384817	1.41521	0.978307	0.989898	-4.4152	1.52416	0.00376976	0.0169523	-0.78787	1.42462	0.580237	0.698793
ENSMUSG00000022307	Oxr1	-0.693199	0.131161	1.26e-07	1.81e-06	-0.970369	0.131278	1.45e-13	6.86e-12	-1.23497	0.1316	6.34e-21	2.84e-19
ENSMUSG00000022311	Csmd3	-1.69454	0.999063	0.0898609	0.197798	0.444219	0.992401	0.654427	0.788513	-2.8202	1.01431	0.0054289	0.0157569
ENSMUSG00000022312	Eif3h	-0.324705	0.112624	0.00393801	0.0163469	-0.284814	0.112619	0.0114388	0.0419701	-0.250934	0.112736	0.0260231	0.0606986
ENSMUSG00000022313	Utp23	0.816523	0.218225	0.000182805	0.00119922	0.0581803	0.219036	0.790532	0.878854	0.688283	0.218687	0.00164759	0.0055861
ENSMUSG00000022321	Cdh10	0.663024	0.420963	0.115252	0.238052	-1.71367	0.424792	5.48e-05	0.000467673	-0.198267	0.422173	0.638617	0.744524
ENSMUSG00000022323	Rida	-1.79098	0.227023	3.05e-15	1.63e-13	-1.34558	0.226937	3.04e-09	7.22e-08	-2.11355	0.227234	1.39e-20	6.06e-19
ENSMUSG00000022329	Stk3	0.251507	0.158888	0.113441	0.235185	0.25772	0.158909	0.104843	0.227618	0.390464	0.159115	0.014129	0.0361673
ENSMUSG00000022332	Khdrbs3	-0.674031	0.147302	4.74e-06	4.75e-05	0.214855	0.146736	0.143131	0.285611	-1.01478	0.148088	7.25e-12	1.09e-10
ENSMUSG00000022335	Zfat	2.23469	0.526122	2.16e-05	0.000184927	2.09679	0.526362	6.79e-05	0.000563951	1.59978	0.528126	0.00245233	0.00793603
ENSMUSG00000022340	Sybu	-0.334534	0.134247	0.0127055	0.0425577	-0.254357	0.134229	0.0580984	0.146782	-0.371371	0.134411	0.00572799	0.0164956
ENSMUSG00000022342	Kcnv1	-3.89052	0.595293	6.34e-11	1.71e-09	-1.62941	0.594443	0.00612392	0.0254143	-3.48469	0.59527	4.8e-09	4.92e-08
ENSMUSG00000022346	Myc	-0.715701	0.156383	4.73e-06	4.73e-05	0.597173	0.155999	0.000129165	0.000981793	-0.291829	0.156361	0.0619877	0.124424
ENSMUSG00000022351	Sqle	0.101736	0.0792678	0.199336	0.356273	0.368995	0.0792345	3.21e-06	3.9e-05	0.157635	0.0793207	0.0468879	0.0986945
ENSMUSG00000022353	Mtss1	0.862515	0.122995	2.34e-12	8.08e-11	0.491047	0.12318	6.71e-05	0.000558868	0.816662	0.12319	3.37e-11	4.68e-10
ENSMUSG00000022354	Ndufb9	0.28224	0.0965853	0.00347583	0.0147107	-0.372708	0.0966602	0.000115325	0.000887126	0.116041	0.0966419	0.229856	0.355802
ENSMUSG00000022358	Fbxo32	0.830819	0.271952	0.00225046	0.010229	0.0727456	0.273047	0.789914	0.878304	0.787872	0.272453	0.00383077	0.011676
ENSMUSG00000022359	Wdyhv1	0.845025	0.191768	1.05e-05	9.75e-05	0.525283	0.191968	0.00621339	0.0257152	1.23108	0.191762	1.36e-10	1.72e-09
ENSMUSG00000022361	Zhx1	-0.801247	0.106968	6.86e-14	3.06e-12	-0.307426	0.106575	0.0039192	0.0175034	-0.572273	0.107108	9.15e-08	7.65e-07
ENSMUSG00000022364	Tbc1d31	-0.624691	0.253474	0.0137199	0.0453177	-0.644054	0.253641	0.0111095	0.0410328	-0.758266	0.255252	0.00297168	0.00935016
ENSMUSG00000022365	Derl1	0.207673	0.102127	0.0420051	0.110829	0.269259	0.102106	0.00836295	0.0327325	0.369968	0.102273	0.00029753	0.00122863
ENSMUSG00000022369	Mtbp	0.801105	0.571898	0.161279	0.306124	1.67096	0.569342	0.00333649	0.0153539	1.71651	0.570083	0.002604	0.00835426
ENSMUSG00000022370	Mrpl13	-0.162829	0.107531	0.129961	0.260329	-0.336571	0.107623	0.00176401	0.00905286	-0.190933	0.107725	0.0763279	0.147879
ENSMUSG00000022377	Asap1	0.14712	0.134465	0.273903	0.447104	-0.359627	0.134543	0.00751864	0.0300565	-0.424004	0.134627	0.00163563	0.0055512
ENSMUSG00000022378	Fam49b	0.378857	0.146763	0.00983952	0.0346369	0.207158	0.146877	0.158417	0.306633	0.56226	0.146871	0.000129047	0.000578819
ENSMUSG00000022387	Brd1	0.279139	0.11504	0.0152467	0.0494294	0.225021	0.11512	0.0506225	0.132163	0.496634	0.115183	1.62e-05	8.88e-05
ENSMUSG00000022390	Zc3h7b	0.486466	0.159298	0.00225948	0.010256	0.217832	0.159615	0.172336	0.325627	0.488787	0.159694	0.00220773	0.00721923
ENSMUSG00000022391	Rangap1	0.187447	0.089241	0.0356889	0.0973885	0.641757	0.0891492	6.08e-13	2.64e-11	0.471728	0.0892635	1.26e-07	1.02e-06
ENSMUSG00000022400	Rbx1	-0.187618	0.0858211	0.0288045	0.0824102	-0.23484	0.0858279	0.00621585	0.025719	-0.175146	0.0858594	0.0413587	0.0891288
ENSMUSG00000022403	St13	-0.200507	0.157026	0.201637	0.358809	-0.71955	0.157038	4.61e-06	5.35e-05	-0.36162	0.157038	0.0212925	0.051155
ENSMUSG00000022404	Slc25a17	-0.456319	0.114895	7.14e-05	0.000524677	-0.0667613	0.114822	0.560948	0.719116	-0.291889	0.114946	0.0111059	0.0294051
ENSMUSG00000022415	Syngr1	0.624556	0.0924058	1.39e-11	4.17e-10	-0.397588	0.0926894	1.79e-05	0.000175871	0.0686875	0.0926452	0.458449	0.590808
ENSMUSG00000022416	Cacna1i	2.3543	1.02806	0.0220183	0.0662259	-5.57609	1.18319	2.44e-06	3.09e-05	1.94608	1.0294	0.058692	0.118883
ENSMUSG00000022419	Deptor	-0.452071	0.196839	0.0216388	0.0653085	-0.178113	0.196807	0.365458	0.54906	-0.654974	0.196938	0.000881678	0.00322147
ENSMUSG00000022425	Enpp2	0.035437	0.512227	0.944845	0.971977	-1.2854	0.513459	0.0122999	0.0443288	-0.46659	0.512895	0.362971	0.499283
ENSMUSG00000022427	Tomm22	0.069751	0.108558	0.520533	0.688997	0.166869	0.108529	0.124158	0.257447	0.31844	0.108612	0.00336888	0.0104343
ENSMUSG00000022428	Cby1	-0.511162	0.139663	0.000252243	0.00158822	-0.424444	0.13962	0.00236588	0.0115142	-0.560413	0.140017	6.27e-05	0.000302082
ENSMUSG00000022433	Csnk1e	0.899151	0.12386	3.89e-13	1.53e-11	0.910094	0.123866	2.02e-13	9.48e-12	1.17161	0.123897	3.19e-21	1.49e-19
ENSMUSG00000022434	Fam118a	-0.484492	0.148917	0.00114014	0.00578197	-0.31969	0.148776	0.0316502	0.0927536	-0.525284	0.149423	0.000439056	0.00174096
ENSMUSG00000022436	Sh3bp1	0.0729006	0.233169	0.754545	0.859698	-0.73888	0.235061	0.00167019	0.00865983	0.257149	0.233491	0.270756	0.402677
ENSMUSG00000022438	Parvb	0.0657268	0.133474	0.622413	0.765556	0.0527561	0.133503	0.692719	0.815444	0.473799	0.133447	0.000384559	0.00154547
ENSMUSG00000022440	C1qtnf6	2.24463	1.08571	0.0386931	0.103918	1.22942	1.09168	0.260091	0.437089	2.65875	1.08554	0.0143161	0.03659
ENSMUSG00000022450	Ndufa6	-0.0703715	0.121571	0.56269	0.720295	-0.317397	0.121609	0.00905474	0.0347701	-0.0606472	0.121624	0.618029	0.728477
ENSMUSG00000022453	Naga	0.339613	0.156875	0.0303984	0.0862282	-0.492509	0.157407	0.00175467	0.00901641	0.128599	0.1572	0.413321	0.548264
ENSMUSG00000022456	2017-09-03	0.543047	0.117517	3.82e-06	3.92e-05	0.20571	0.11762	0.080302	0.187016	0.59066	0.117608	5.11e-07	3.75e-06
ENSMUSG00000022462	Slc38a2	0.444545	0.121528	0.000254221	0.00159706	0.0484677	0.121574	0.690139	0.814048	0.373413	0.121578	0.00213065	0.00700153
ENSMUSG00000022466	Rpap3	-0.423288	0.110619	0.000129955	0.000888089	0.0376283	0.11027	0.732926	0.84174	-0.220031	0.110778	0.0470081	0.0988976
ENSMUSG00000022469	Rapgef3	7.50157	0.931878	8.28e-16	4.77e-14	3.62133	0.955638	0.000150987	0.0011281	7.36488	0.932608	2.86e-15	6.68e-14
ENSMUSG00000022471	Xrcc6	-0.598406	0.161623	0.00021351	0.00137715	0.025569	0.161058	0.873861	0.931052	-0.489227	0.161948	0.00252028	0.00811537
ENSMUSG00000022472	Desi1	0.412506	0.225213	0.0670065	0.158332	0.325509	0.22532	0.148556	0.293307	0.682483	0.225307	0.00245267	0.00793603
ENSMUSG00000022474	Pmm1	1.01666	0.113122	2.53e-19	2.21e-17	0.00558297	0.11318	0.960658	0.978459	1.02853	0.113138	9.81e-20	3.88e-18
ENSMUSG00000022475	Hdac7	0.501493	0.280211	0.0735024	0.169709	1.44813	0.279256	2.15e-07	3.56e-06	1.32254	0.27967	2.26e-06	1.46e-05
ENSMUSG00000022476	Polr3h	-0.105718	0.155797	0.497417	0.669094	0.845634	0.154972	4.85e-08	9.35e-07	0.721472	0.155324	3.4e-06	2.13e-05
ENSMUSG00000022477	Aco2	0.242684	0.107575	0.0240737	0.0711741	-0.364793	0.10769	0.000705468	0.00423535	-0.2278	0.107741	0.0344868	0.0764668
ENSMUSG00000022490	Ppp1r1a	0.56501	0.348573	0.105034	0.221929	-0.931393	0.349482	0.00769723	0.0306146	-0.324736	0.349253	0.352474	0.488565
ENSMUSG00000022494	Shisa9	0.104758	0.761875	0.890636	0.942354	3.22616	0.754774	1.92e-05	0.000185404	3.43893	0.75487	5.22e-06	3.15e-05
ENSMUSG00000022500	Litaf	0.449203	0.218363	0.0396728	0.106036	0.353825	0.218405	0.105223	0.228097	1.14498	0.218266	1.56e-07	1.24e-06
ENSMUSG00000022507	1810013L24Rik	0.131659	0.098022	0.179222	0.329736	0.20037	0.0980106	0.040917	0.112336	0.294913	0.0980821	0.00264013	0.00844579
ENSMUSG00000022508	Bcl6	0.411974	0.224419	0.0663967	0.157181	0.513593	0.224337	0.0220569	0.0700756	0.660521	0.224563	0.00326774	0.010174
ENSMUSG00000022515	Anks3	0.71161	0.229331	0.00191579	0.00892964	0.337269	0.22975	0.142109	0.284286	0.473691	0.230013	0.0394545	0.0856683
ENSMUSG00000022516	Nudt16l1	-0.149347	0.0978019	0.126752	0.255251	-0.543539	0.0979744	2.89e-08	5.83e-07	-0.863787	0.0983673	1.62e-18	5.6e-17
ENSMUSG00000022521	Crebbp	-0.549353	0.0983701	2.34e-08	3.87e-07	-0.431491	0.0983515	1.15e-05	0.000119566	-0.597696	0.0984711	1.28e-09	1.43e-08
ENSMUSG00000022523	Fgf12	-2.74988	0.407832	1.55e-11	4.6e-10	-1.0615	0.407752	0.0092335	0.0353349	-3.58556	0.407984	1.52e-18	5.3e-17
ENSMUSG00000022528	Hes1	-0.689565	0.317374	0.0298012	0.0848103	-0.570436	0.317211	0.0721317	0.172523	-1.37864	0.320207	1.67e-05	9.11e-05
ENSMUSG00000022529	Zfp263	-0.433351	0.292456	0.138403	0.27268	-0.39809	0.292448	0.17344	0.327243	-1.07891	0.293612	0.000238212	0.00100613
ENSMUSG00000022533	Atp13a3	1.35298	0.180992	7.7e-14	3.42e-12	0.98183	0.181144	5.96e-08	1.12e-06	1.52234	0.181065	4.18e-17	1.23e-15
ENSMUSG00000022536	Glyr1	-0.177542	0.0792535	0.0250797	0.0736384	0.415324	0.0790784	1.5e-07	2.58e-06	0.13484	0.0792756	0.0889624	0.16728
ENSMUSG00000022537	Tmem44	0.0779792	0.790124	0.921383	0.959685	1.85778	0.780799	0.0173441	0.058177	2.04501	0.781259	0.00885549	0.0241928
ENSMUSG00000022538	Lsg1	0.217388	0.211124	0.303166	0.479707	0.530237	0.21097	0.0119596	0.0433934	0.161906	0.211417	0.443787	0.577499
ENSMUSG00000022540	Rogdi	-0.212456	0.0909607	0.0195074	0.0600066	-0.543271	0.0911094	2.48e-09	6.04e-08	-0.703297	0.0913881	1.41e-14	3.05e-13
ENSMUSG00000022543	4930451G09Rik	-0.729915	0.377243	0.0530064	0.132053	-0.725233	0.37731	0.0545911	0.139871	-1.1003	0.379783	0.0037653	0.0114933
ENSMUSG00000022544	Eef2kmt	-0.994524	0.268474	0.000211928	0.001368	-0.911737	0.268379	0.000680791	0.00411688	-1.3236	0.270065	9.53e-07	6.66e-06
ENSMUSG00000022548	Apod	0.900758	0.415055	0.0299907	0.0852331	0.461663	0.415147	0.266118	0.443548	1.50329	0.41502	0.000292081	0.00120913
ENSMUSG00000022551	Cyc1	1.18496	0.129415	5.37e-20	4.97e-18	0.604413	0.129676	3.15e-06	3.84e-05	1.13708	0.129583	1.71e-18	5.9e-17
ENSMUSG00000022553	Maf1	0.529609	0.196433	0.007015	0.026283	0.585596	0.1964	0.00286704	0.0135416	0.634868	0.196782	0.0012542	0.00439553
ENSMUSG00000022555	Dgat1	0.861971	0.212194	4.86e-05	0.000374142	1.14385	0.211922	6.76e-08	1.25e-06	1.31352	0.212101	5.91e-10	6.9e-09
ENSMUSG00000022557	Bop1	-0.504881	0.183442	0.00591852	0.022919	0.36684	0.182674	0.0446258	0.120434	-0.0714111	0.183367	0.696948	0.788255
ENSMUSG00000022558	Mroh1	1.11124	0.142904	7.48e-15	3.82e-13	0.513718	0.143192	0.00033373	0.0022384	1.17406	0.143032	2.24e-16	5.98e-15
ENSMUSG00000022564	Grina	0.416432	0.102605	4.94e-05	0.000379159	-0.00995249	0.102638	0.922753	0.958831	0.374883	0.102635	0.000259624	0.00108747
ENSMUSG00000022565	Plec	-0.497261	0.108615	4.69e-06	4.7e-05	0.185536	0.108575	0.0874816	0.199033	-0.0656295	0.108611	0.54567	0.669042
ENSMUSG00000022577	Ly6h	-3.10229	0.829806	0.000185064	0.00121246	-1.48973	0.820986	0.069592	0.16792	-6.91248	0.981977	1.93e-12	3.15e-11
ENSMUSG00000022579	Gpihbp1	2.63444	0.919917	0.00418617	0.0172043	-0.280531	0.940731	0.765547	0.862146	4.31935	0.91803	2.54e-06	1.63e-05
ENSMUSG00000022582	Ly6g	4.54339	0.810067	2.04e-08	3.41e-07	7.76587	0.804406	4.72e-22	4.91e-20	7.81662	0.804567	2.59e-22	1.33e-20
ENSMUSG00000022587	Ly6e	4.68724	0.392966	8.47e-33	2.35e-30	2.13734	0.393241	5.47e-08	1.04e-06	5.82399	0.392943	1.06e-49	3.01e-47
ENSMUSG00000022594	Lynx1	0.0860576	0.214074	0.687685	0.814386	0.415026	0.214047	0.0525078	0.135892	0.742791	0.214049	0.000520101	0.00201812
ENSMUSG00000022596	Slurp1	6.64749	0.95406	3.22e-12	1.08e-10	6.08046	0.956621	2.07e-10	6.12e-09	7.0064	0.954097	2.08e-13	3.95e-12
ENSMUSG00000022601	Zbtb11	-0.70536	0.127976	3.55e-08	5.71e-07	-0.699714	0.127994	4.58e-08	8.88e-07	-0.994307	0.128609	1.07e-14	2.34e-13
ENSMUSG00000022602	Arc	-0.514887	0.626293	0.411009	0.588724	2.17763	0.620828	0.00045213	0.00289051	1.11548	0.62253	0.0731579	0.142717
ENSMUSG00000022604	Cep97	0.635454	0.186674	0.000663852	0.00363677	0.451954	0.186856	0.0155747	0.0535139	0.521878	0.187132	0.00529007	0.0153996
ENSMUSG00000022607	Ptk2	0.828173	0.158172	1.64e-07	2.29e-06	1.02272	0.158063	9.78e-11	3.07e-09	1.01376	0.158309	1.52e-10	1.91e-09
ENSMUSG00000022610	Mapk12	-0.562984	0.175208	0.00131248	0.00651894	-0.635354	0.1753	0.000289647	0.0019794	-1.04218	0.176221	3.34e-09	3.52e-08
ENSMUSG00000022620	Arsa	0.542574	0.15987	0.00068918	0.00375453	-0.00439627	0.160236	0.978112	0.988431	0.565162	0.160075	0.000414609	0.0016511
ENSMUSG00000022629	Kif21a	0.00654025	0.0811296	0.935748	0.96727	0.467393	0.0811038	8.27e-09	1.83e-07	0.146337	0.081147	0.071333	0.139647
ENSMUSG00000022636	Alcam	-0.744223	0.244866	0.00237119	0.0106758	-0.716422	0.244865	0.00343589	0.0157029	-0.838021	0.244929	0.000622801	0.00236699
ENSMUSG00000022637	Cblb	0.382812	0.16022	0.0168811	0.0535706	0.278463	0.160313	0.082388	0.190621	0.566741	0.160354	0.000408843	0.00163165
ENSMUSG00000022639	Dubr	0.674656	0.0982608	6.6e-12	2.1e-10	0.625899	0.0982938	1.92e-10	5.71e-09	0.738243	0.0984046	6.28e-14	1.27e-12
ENSMUSG00000022641	Bbx	0.471897	0.130921	0.000312812	0.00190897	0.184672	0.131024	0.158701	0.307112	0.288046	0.13112	0.028034	0.0645394
ENSMUSG00000022656	Nectin3	-1.12985	0.193001	4.8e-09	9.17e-08	-0.103247	0.192362	0.591451	0.742925	-0.70227	0.192952	0.000273042	0.00113795
ENSMUSG00000022657	Cd96	-2.65165	0.811301	0.00108161	0.0055306	0.984958	0.803483	0.220251	0.388278	-1.58707	0.808069	0.0495264	0.103399
ENSMUSG00000022658	Tagln3	-1.51374	0.29786	3.73e-07	4.8e-06	-0.468111	0.297835	0.116018	0.24551	-0.71855	0.297848	0.0158446	0.0398967
ENSMUSG00000022661	Cd200	0.441701	0.124764	0.000399666	0.00234947	0.303334	0.124785	0.0150635	0.0521444	0.657112	0.124785	1.39e-07	1.12e-06
ENSMUSG00000022663	Atg3	0.637014	0.140317	5.63e-06	5.56e-05	-0.220196	0.140738	0.117682	0.248107	0.283908	0.140642	0.0435233	0.0929542
ENSMUSG00000022664	Slc35a5	-0.536486	0.132061	4.86e-05	0.000374132	-0.615086	0.132095	3.22e-06	3.91e-05	-0.739403	0.13228	2.27e-08	2.12e-07
ENSMUSG00000022665	Ccdc80	0.619065	0.542996	0.254248	0.423891	1.72618	0.542354	0.00145877	0.00776424	2.2508	0.542289	3.32e-05	0.000170235
ENSMUSG00000022668	Gtpbp8	-0.760581	0.164751	3.9e-06	4e-05	-0.319068	0.164333	0.0521868	0.135356	-0.461972	0.164833	0.00506826	0.0148473
ENSMUSG00000022671	Mzt2	-0.271255	0.149683	0.0699558	0.16354	-0.515433	0.149856	0.000582726	0.00359793	-0.342018	0.149981	0.0225836	0.0537224
ENSMUSG00000022672	Prkdc	-0.615911	0.227008	0.00666434	0.025236	-0.614932	0.22704	0.00675942	0.027537	-1.13158	0.228434	7.28e-07	5.22e-06
ENSMUSG00000022673	Mcm4	-0.620202	0.196291	0.00157982	0.00761076	-0.711153	0.196426	0.000294079	0.00200556	-0.587558	0.1967	0.00281661	0.00892973
ENSMUSG00000022674	Ube2v2	-0.599226	0.157366	0.000140176	0.000951688	-0.638844	0.157439	4.96e-05	0.000427619	-0.769245	0.158039	1.13e-06	7.77e-06
ENSMUSG00000022676	Snai2	3.51842	0.635514	3.09e-08	5.01e-07	3.83249	0.635287	1.61e-09	4.07e-08	4.05298	0.635383	1.78e-10	2.23e-09
ENSMUSG00000022677	Fopnl	-0.361881	0.0938209	0.000114719	0.00079572	-0.272841	0.0938022	0.00362959	0.0164348	-0.415583	0.0939706	9.76e-06	5.58e-05
ENSMUSG00000022680	Pdxdc1	-0.190244	0.138108	0.168355	0.315351	-0.0956646	0.138063	0.48837	0.660665	-0.424681	0.138608	0.0021848	0.00715286
ENSMUSG00000022681	Ntan1	-0.35777	0.0775128	3.92e-06	4.01e-05	-0.275374	0.0774835	0.000379456	0.00249387	-0.19661	0.0776368	0.0113275	0.0299014
ENSMUSG00000022687	Boc	-0.237601	0.262694	0.365741	0.544135	-0.744729	0.263529	0.00471358	0.0204321	-1.30873	0.26582	8.51e-07	6e-06
ENSMUSG00000022698	Naa50	0.574367	0.154785	0.000206659	0.0013371	0.471931	0.154856	0.00230715	0.0112811	0.822335	0.154853	1.09e-07	8.99e-07
ENSMUSG00000022702	Hira	0.696074	0.227112	0.00217752	0.00994365	0.678536	0.227218	0.00282391	0.0133674	0.637581	0.228131	0.00519316	0.0151705
ENSMUSG00000022706	Mrpl40	0.323544	0.118638	0.0063883	0.024368	0.168883	0.118714	0.154853	0.301875	0.339071	0.118798	0.0043146	0.0129166
ENSMUSG00000022707	Gbe1	0.406012	0.151567	0.00738957	0.0274211	-0.131373	0.152002	0.387433	0.570345	-0.141179	0.152367	0.354147	0.490434
ENSMUSG00000022708	Zbtb20	-0.723109	0.148958	1.21e-06	1.4e-05	-0.396711	0.14892	0.00772341	0.0306836	-0.798127	0.149031	8.53e-08	7.18e-07
ENSMUSG00000022722	Arl6	-0.511488	0.103309	7.38e-07	8.95e-06	-0.401152	0.103273	0.000102587	0.000804752	-0.54952	0.103516	1.1e-07	9.07e-07
ENSMUSG00000022724	Riox2	0.261209	0.20972	0.212944	0.372918	0.330532	0.209682	0.114946	0.243768	0.731066	0.209633	0.000487823	0.00190902
ENSMUSG00000022742	Cpox	0.00667088	0.153469	0.965329	0.982857	-0.0236282	0.153516	0.877678	0.933394	-0.364392	0.154217	0.0181348	0.044697
ENSMUSG00000022744	Cldnd1	-0.0722238	0.0873298	0.408224	0.586285	0.361369	0.087276	3.47e-05	0.000311927	0.212664	0.0873436	0.0148999	0.0378787
ENSMUSG00000022748	Cmss1	-0.571242	0.182586	0.00175632	0.00830959	-0.541431	0.182587	0.00302355	0.0141643	-0.59525	0.183236	0.00115995	0.00410669
ENSMUSG00000022749	Tbc1d23	-0.606291	0.1674	0.000292542	0.00180645	-0.476689	0.167296	0.00438056	0.0192204	-0.571808	0.167794	0.000654898	0.00247879
ENSMUSG00000022751	Nit2	-0.624927	0.124558	5.24e-07	6.55e-06	-0.368358	0.124275	0.0030361	0.0142151	-0.502899	0.124911	5.67e-05	0.00027588
ENSMUSG00000022756	Slc7a4	-1.06747	0.189733	1.84e-08	3.11e-07	-0.916756	0.189667	1.34e-06	1.81e-05	-1.44172	0.190269	3.53e-14	7.36e-13
ENSMUSG00000022758	P2rx6	-2.3861	0.794687	0.00267715	0.0118232	-1.26081	0.792395	0.111579	0.238401	-2.59484	0.796793	0.00112753	0.00400842
ENSMUSG00000022761	Lztr1	0.249246	0.13871	0.0723545	0.167639	0.434243	0.138667	0.00173893	0.00897005	0.445526	0.138763	0.00132416	0.00460387
ENSMUSG00000022762	Ncam2	-1.43813	0.371451	0.000108094	0.000754799	-0.743167	0.370568	0.0449117	0.121049	-0.797845	0.371047	0.0315355	0.0710488
ENSMUSG00000022763	Aifm3	-2.63826	0.641731	3.94e-05	0.000312197	-2.45814	0.641002	0.000125649	0.000957253	-5.16121	0.684902	4.86e-14	9.96e-13
ENSMUSG00000022765	Snap29	0.331005	0.179034	0.0644802	0.153627	0.159053	0.179249	0.374901	0.558574	0.537606	0.179205	0.0027003	0.00860465
ENSMUSG00000022769	Sdf2l1	0.0844347	0.266577	0.751443	0.857761	0.874422	0.264975	0.000966786	0.00554437	0.553672	0.266306	0.03761	0.0822422
ENSMUSG00000022774	Ncbp2	-0.134855	0.0787794	0.0869321	0.19301	-0.0974653	0.0787752	0.215991	0.382387	-0.325697	0.0791003	3.83e-05	0.000193773
ENSMUSG00000022781	Pak2	0.291573	0.139945	0.0372064	0.100669	0.629056	0.139725	6.73e-06	7.48e-05	0.76049	0.13987	5.41e-08	4.7e-07
ENSMUSG00000022787	Wdr53	-0.167664	0.137762	0.223582	0.386781	-0.438487	0.138225	0.00151248	0.00798233	-0.263571	0.138494	0.0570246	0.116127
ENSMUSG00000022788	Fgd4	0.660665	0.19164	0.000565942	0.00317133	0.644956	0.191681	0.000766183	0.00454255	0.642445	0.192058	0.000822656	0.00302707
ENSMUSG00000022789	Dnm1l	-0.291277	0.0702258	3.36e-05	0.000272006	-0.368329	0.0702438	1.57e-07	2.69e-06	-0.459016	0.0703364	6.75e-11	8.98e-10
ENSMUSG00000022791	Tnk2	0.482657	0.180835	0.00760675	0.028052	-0.0728927	0.181443	0.687876	0.812187	0.178857	0.181555	0.324556	0.460562
ENSMUSG00000022797	Tfrc	0.919114	0.111654	1.84e-16	1.17e-14	0.29904	0.111847	0.00750289	0.0300008	1.14603	0.11169	1.06e-24	6.46e-23
ENSMUSG00000022800	Fyttd1	-0.354775	0.0972975	0.000266048	0.00166445	-0.143646	0.0972097	0.139489	0.280551	-0.29256	0.0974708	0.00268643	0.00857249
ENSMUSG00000022802	Lmln	0.0880344	0.255327	0.730252	0.843034	-0.505822	0.256688	0.0487732	0.128524	-0.814125	0.258796	0.00165625	0.00560868
ENSMUSG00000022805	Maats1	2.27876	0.699108	0.001116	0.00567507	0.742426	0.704442	0.291919	0.472921	2.48053	0.699452	0.000390536	0.00156723
ENSMUSG00000022812	Gsk3b	-0.58594	0.151083	0.000105205	0.000737101	-0.355334	0.151081	0.0186759	0.0617241	-0.506159	0.151087	0.000807746	0.00297549
ENSMUSG00000022814	Umps	-0.100462	0.13475	0.455945	0.630726	0.321884	0.134446	0.0166593	0.0563915	0.45942	0.134594	0.000641612	0.00243348
ENSMUSG00000022816	Fstl1	-1.06548	0.139924	2.64e-14	1.27e-12	-0.557173	0.139921	6.83e-05	0.000566072	-1.5103	0.139934	3.72e-27	2.71e-25
ENSMUSG00000022817	Itgb5	1.27081	0.414305	0.0021598	0.00987084	0.988486	0.414976	0.0172174	0.0578532	1.44476	0.414711	0.000494387	0.00193094
ENSMUSG00000022820	Ndufb4	-0.215864	0.143844	0.133438	0.265505	-0.440292	0.144141	0.00225362	0.0110681	-0.135812	0.144179	0.34621	0.482533
ENSMUSG00000022822	Abcc5	-0.0963812	0.0977071	0.323922	0.502712	-0.099123	0.0977173	0.310399	0.49317	-0.258672	0.0979293	0.00825597	0.0227114
ENSMUSG00000022829	Stxbp5l	-0.755296	0.282624	0.00753016	0.027825	0.192536	0.281687	0.494284	0.666705	-0.304403	0.282517	0.281271	0.413843
ENSMUSG00000022837	Iqcb1	-0.300443	0.161523	0.0628762	0.150516	-0.462341	0.161613	0.00422599	0.0186485	-0.686642	0.161972	2.24e-05	0.000119241
ENSMUSG00000022841	Ap2m1	-0.245733	0.0709944	0.000537564	0.0030358	0.196582	0.0708768	0.00554444	0.023412	0.0169483	0.0710308	0.811411	0.874304
ENSMUSG00000022842	Ece2	-0.719885	0.116359	6.14e-10	1.4e-08	-0.155352	0.115957	0.180327	0.336314	-0.769315	0.116786	4.48e-11	6.1e-10
ENSMUSG00000022844	Pdia5	0.979993	0.26024	0.000166067	0.00110143	0.868345	0.260392	0.000853741	0.00497948	1.89078	0.259771	3.37e-13	6.15e-12
ENSMUSG00000022848	Dirc2	0.379086	0.126859	0.00280584	0.0123012	0.328904	0.126896	0.00954421	0.0362402	0.670962	0.126897	1.24e-07	1.01e-06
ENSMUSG00000022855	Senp2	-0.303193	0.0929852	0.00111154	0.00565414	-0.0507858	0.09281	0.58424	0.737563	-0.0618586	0.0930944	0.506389	0.635236
ENSMUSG00000022858	Tra2b	-0.548701	0.105027	1.75e-07	2.42e-06	-0.182923	0.104824	0.0809767	0.188087	-0.456332	0.105229	1.45e-05	8.01e-05
ENSMUSG00000022861	Dgkg	-0.366398	0.29321	0.211442	0.371139	-1.63081	0.293602	2.78e-08	5.63e-07	-2.50323	0.294481	1.89e-17	5.88e-16
ENSMUSG00000022864	D16Ertd472e	1.86068	0.904888	0.0397577	0.106212	2.61657	0.902087	0.00372481	0.0167657	2.39166	0.904146	0.00816386	0.0225026
ENSMUSG00000022865	Cxadr	2.08258	0.772065	0.0069879	0.0262168	1.95414	0.7728	0.0114501	0.0419934	3.19619	0.769493	3.27e-05	0.000168357
ENSMUSG00000022876	Samsn1	-1.59597	0.449606	0.000385641	0.00227828	-1.81658	0.449704	5.36e-05	0.000458199	-2.54408	0.450405	1.62e-08	1.54e-07
ENSMUSG00000022877	Hrg	-1.42805	1.1292	0.205996	0.364382	-0.248762	1.12433	0.824895	0.900541	-4.26952	1.19436	0.000350589	0.00142338
ENSMUSG00000022881	Rfc4	-0.139415	0.280227	0.618831	0.762618	-0.697359	0.280903	0.0130441	0.0463488	-0.280312	0.280802	0.318155	0.453527
ENSMUSG00000022884	Eif4a2	-0.794172	0.112308	1.53e-12	5.4e-11	-0.871311	0.112312	8.63e-15	4.67e-13	-1.12771	0.112347	1.04e-23	5.79e-22
ENSMUSG00000022889	Mrpl39	-0.332345	0.116133	0.0042129	0.0172854	-0.135145	0.115956	0.24382	0.418074	-0.352157	0.116624	0.00253109	0.00814075
ENSMUSG00000022890	Atp5j	0.334688	0.125319	0.00756948	0.0279455	-0.384231	0.125399	0.00218344	0.0108018	0.25759	0.125363	0.0399019	0.0865269
ENSMUSG00000022892	App	0.393028	0.0968399	4.94e-05	0.000379159	0.166368	0.0968538	0.0858472	0.196433	0.330054	0.0968659	0.000656021	0.00248191
ENSMUSG00000022893	Adamts1	0.421243	0.371111	0.256339	0.426454	1.06743	0.370914	0.00400404	0.0178393	2.28292	0.370749	7.39e-10	8.52e-09
ENSMUSG00000022894	Adamts5	-0.582753	0.254645	0.0221092	0.0664286	-0.700387	0.254749	0.00597189	0.0249013	0.102233	0.254452	0.687849	0.781887
ENSMUSG00000022895	Ets2	0.663733	0.294505	0.0242136	0.0715229	1.99821	0.293589	1e-11	3.65e-10	1.90269	0.293813	9.43e-11	1.22e-09
ENSMUSG00000022897	Dyrk1a	-0.396162	0.132524	0.0027957	0.0122654	-0.387117	0.132532	0.00348983	0.0159188	-0.192695	0.132603	0.146175	0.248687
ENSMUSG00000022905	Kpna1	-0.164961	0.087529	0.0594784	0.144269	-0.00531315	0.0874632	0.951561	0.973451	-0.330742	0.0878645	0.000167068	0.000731044
ENSMUSG00000022911	Arl13b	0.68139	0.316677	0.031422	0.0883061	1.01675	0.316337	0.00130838	0.00710391	0.557717	0.317393	0.0788865	0.151899
ENSMUSG00000022912	Pros1	1.99305	0.277912	7.42e-13	2.81e-11	2.01741	0.277914	3.9e-13	1.75e-11	2.7397	0.277632	5.72e-23	3.04e-21
ENSMUSG00000022935	Grik1	0.245402	0.55189	0.656568	0.790921	-1.3413	0.551958	0.0150955	0.0522121	-1.49782	0.552001	0.0066589	0.0188121
ENSMUSG00000022940	Pigp	-0.539339	0.10825	6.28e-07	7.7e-06	-0.556099	0.108302	2.83e-07	4.52e-06	-0.522279	0.108656	1.53e-06	1.03e-05
ENSMUSG00000022941	Ripply3	3.53089	1.31493	0.00724818	0.0269866	2.26406	1.32531	0.0875772	0.199169	5.32079	1.31043	4.9e-05	0.000241971
ENSMUSG00000022947	Cbr3	0.486233	0.324821	0.134412	0.266731	0.954088	0.323952	0.00322798	0.0149743	0.350623	0.326181	0.282404	0.414924
ENSMUSG00000022948	Setd4	1.25029	0.26977	3.58e-06	3.7e-05	1.95521	0.269119	3.72e-13	1.68e-11	1.82665	0.269541	1.23e-11	1.8e-10
ENSMUSG00000022951	Rcan1	0.338556	0.177163	0.056006	0.137553	1.03536	0.177013	4.94e-09	1.14e-07	0.933007	0.177106	1.38e-07	1.11e-06
ENSMUSG00000022952	Runx1	0.391452	0.19652	0.04638	0.119532	-0.603818	0.196727	0.00214548	0.0106437	-0.431241	0.19678	0.0284166	0.0652398
ENSMUSG00000022956	Atp5o	0.241831	0.109628	0.0273888	0.0791897	-0.381538	0.109673	0.000503513	0.00318115	0.20042	0.109654	0.0675879	0.133858
ENSMUSG00000022962	Gart	-0.476531	0.194973	0.0145221	0.0475226	-0.242247	0.194802	0.213664	0.379114	-0.513754	0.195388	0.00855358	0.0234377
ENSMUSG00000022964	Tmem50b	-0.340541	0.1339	0.0109826	0.0379075	-0.623743	0.133929	3.2e-06	3.9e-05	-0.899888	0.134012	1.88e-11	2.68e-10
ENSMUSG00000022965	Ifngr2	0.121346	0.126343	0.336829	0.516391	0.153635	0.12634	0.223969	0.392752	0.597244	0.126301	2.26e-06	1.46e-05
ENSMUSG00000022969	Il10rb	0.0183457	0.141807	0.897064	0.946272	0.695052	0.141473	8.97e-07	1.25e-05	0.412119	0.141792	0.00365504	0.0112019
ENSMUSG00000022971	Ifnar2	0.322064	0.275996	0.243244	0.410601	0.307991	0.276098	0.264631	0.442087	0.817797	0.275719	0.00301651	0.00947511
ENSMUSG00000022978	Mis18a	-0.283015	0.256275	0.269446	0.442365	-0.689884	0.25706	0.00728034	0.0292372	-0.209697	0.256778	0.414129	0.549116
ENSMUSG00000022982	Sod1	-0.522809	0.164733	0.00150519	0.00729976	-0.26325	0.16472	0.110007	0.236065	-0.591491	0.164763	0.00033074	0.00134904
ENSMUSG00000022995	Enah	0.347868	0.196202	0.0762264	0.174594	1.20237	0.196099	8.71e-10	2.29e-08	1.12845	0.196144	8.76e-09	8.65e-08
ENSMUSG00000023004	Tuba1b	0.238739	0.0858199	0.00540474	0.0212992	0.211354	0.0858282	0.0137963	0.0485655	0.384522	0.0858586	7.52e-06	4.39e-05
ENSMUSG00000023008	Fmnl3	2.50607	1.0576	0.017808	0.0558681	2.53664	1.05759	0.0164621	0.0558256	3.32437	1.05504	0.0016275	0.00552924
ENSMUSG00000023010	Tmbim6	0.175478	0.106557	0.0995982	0.213119	0.469409	0.106536	1.05e-05	0.000110729	0.500456	0.106561	2.65e-06	1.69e-05
ENSMUSG00000023011	Faim2	-1.6057	0.404314	7.14e-05	0.000524849	-0.992366	0.403762	0.0139792	0.049085	-1.54345	0.404708	0.000136886	0.000610034
ENSMUSG00000023017	Asic1	-2.07526	0.488853	2.18e-05	0.00018655	-1.40391	0.488025	0.00401837	0.0178888	-1.3051	0.488301	0.00752367	0.0209251
ENSMUSG00000023018	Smarcd1	0.690438	0.141299	1.03e-06	1.21e-05	0.512423	0.14144	0.000291318	0.00198918	0.825546	0.141461	5.35e-09	5.45e-08
ENSMUSG00000023020	Cox14	-0.354159	0.123779	0.00421996	0.0173102	-0.392567	0.123796	0.00151868	0.00800128	-0.446474	0.123923	0.000314756	0.00129203
ENSMUSG00000023021	Cers5	-0.349346	0.100729	0.000523986	0.00297122	-0.220703	0.100664	0.0283451	0.0852793	-0.16167	0.100857	0.108943	0.197254
ENSMUSG00000023022	Lima1	-0.150753	0.302783	0.618562	0.762342	0.532685	0.302039	0.0777943	0.182734	0.713486	0.302196	0.0182257	0.0448844
ENSMUSG00000023025	Larp4	-0.297531	0.0908896	0.00106207	0.00543903	-0.254196	0.0908816	0.00515794	0.0220257	-0.357303	0.0911574	8.87e-05	0.000413376
ENSMUSG00000023027	Atf1	0.715634	0.286842	0.0126003	0.0423077	0.596937	0.287199	0.0376655	0.105817	0.758773	0.287656	0.00834507	0.0229247
ENSMUSG00000023030	Slc11a2	0.813616	0.198124	4.02e-05	0.00031745	0.915521	0.198091	3.81e-06	4.52e-05	1.34875	0.198056	9.76e-12	1.44e-10
ENSMUSG00000023031	Cela1	1.04304	0.287799	0.000289856	0.00179427	1.07669	0.287796	0.000183183	0.00133103	2.07199	0.28764	5.87e-13	1.04e-11
ENSMUSG00000023032	Slc4a8	1.17301	0.283978	3.62e-05	0.000290185	1.83877	0.283451	8.75e-11	2.78e-09	2.46687	0.283285	3.09e-18	1.05e-16
ENSMUSG00000023033	Scn8a	-1.77255	0.267612	3.51e-11	9.95e-10	-0.467502	0.267182	0.0801609	0.186818	-1.77576	0.267829	3.35e-11	4.65e-10
ENSMUSG00000023036	Pcdhgc4	1.79905	0.741961	0.0153202	0.0496112	1.64018	0.742637	0.0272036	0.0825527	1.59453	0.744338	0.0321764	0.0721705
ENSMUSG00000023045	Soat2	0.840479	0.41276	0.0417261	0.11023	0.638424	0.413171	0.122303	0.254827	1.19231	0.412793	0.00387197	0.0117736
ENSMUSG00000023046	Igfbp6	1.25373	0.758935	0.0985419	0.211511	0.920329	0.759495	0.225602	0.394953	2.12532	0.758356	0.00507036	0.0148508
ENSMUSG00000023047	Amhr2	-3.35358	0.818172	4.15e-05	0.000326603	-0.0487913	0.802471	0.951517	0.973451	-3.18143	0.820532	0.000105634	0.000485361
ENSMUSG00000023048	Prr13	0.867146	0.115485	5.97e-14	2.7e-12	0.821874	0.115486	1.11e-12	4.66e-11	1.27802	0.115485	1.82e-28	1.45e-26
ENSMUSG00000023050	Map3k12	-0.48487	0.1847	0.00866047	0.0312448	-0.45538	0.184706	0.013685	0.0482654	-0.654066	0.185953	0.000435854	0.00172991
ENSMUSG00000023055	Calcoco1	0.951773	0.19807	1.55e-06	1.76e-05	0.539432	0.198337	0.00653259	0.0268229	0.842473	0.198367	2.17e-05	0.000115674
ENSMUSG00000023064	Sncg	-0.138313	0.110507	0.210709	0.370296	-0.499376	0.110509	6.22e-06	6.97e-05	-0.48095	0.110511	1.35e-05	7.51e-05
ENSMUSG00000023067	Cdkn1a	2.5854	0.224669	1.21e-30	2.87e-28	3.06307	0.224649	2.48e-42	8.61e-40	3.18126	0.224658	1.61e-45	3.53e-43
ENSMUSG00000023068	Nus1	0.73511	0.124769	3.82e-09	7.49e-08	0.608585	0.124837	1.09e-06	1.49e-05	0.857206	0.124883	6.69e-12	1.01e-10
ENSMUSG00000023074	Mospd1	0.858918	0.114994	8.07e-14	3.56e-12	0.108566	0.115175	0.345876	0.528849	0.786582	0.115086	8.22e-12	1.22e-10
ENSMUSG00000023075	Akirin1	0.792137	0.144347	4.07e-08	6.45e-07	0.749844	0.144396	2.07e-07	3.44e-06	1.13632	0.144365	3.51e-15	8.15e-14
ENSMUSG00000023079	Gtf2ird1	0.849097	0.185876	4.92e-06	4.92e-05	0.927979	0.185827	5.92e-07	8.69e-06	0.877697	0.186246	2.45e-06	1.58e-05
ENSMUSG00000023087	Noct	0.384339	0.192263	0.045605	0.117954	0.829091	0.1918	1.54e-05	0.000154919	1.0585	0.191912	3.48e-08	3.15e-07
ENSMUSG00000023088	Abcc1	0.399478	0.245436	0.103604	0.21945	0.370726	0.245484	0.130996	0.26793	0.583982	0.245607	0.0174205	0.0431986
ENSMUSG00000023089	Ndufa5	0.231394	0.122828	0.0595813	0.144456	-0.301064	0.122889	0.01429	0.0499864	0.0610329	0.122887	0.61943	0.729655
ENSMUSG00000023092	Fhl1	-0.581452	0.122464	2.05e-06	2.28e-05	-0.597962	0.122471	1.05e-06	1.44e-05	-1.11334	0.122687	1.14e-19	4.47e-18
ENSMUSG00000023094	Msrb2	-0.594979	0.117309	3.94e-07	5.04e-06	-0.521143	0.117288	8.86e-06	9.54e-05	-1.04198	0.117809	9.18e-19	3.27e-17
ENSMUSG00000023118	Sympk	0.729727	0.270175	0.0069144	0.0259814	0.695305	0.270265	0.0100914	0.0380144	0.522351	0.271162	0.054062	0.111072
ENSMUSG00000023143	Nagpa	1.1181	0.329228	0.000683443	0.00372938	0.646413	0.330038	0.0501594	0.131221	0.797025	0.330424	0.0158597	0.0399285
ENSMUSG00000023147	Wrb	-0.348051	0.120878	0.00398499	0.0164863	-0.0657421	0.120861	0.586477	0.739155	-0.222358	0.120899	0.0658836	0.131012
ENSMUSG00000023156	Rpp14	-0.333281	0.107165	0.00187098	0.00875754	-0.351516	0.107184	0.00103974	0.00589774	-0.605575	0.107508	1.77e-08	1.68e-07
ENSMUSG00000023169	Slc38a1	2.0308	0.156204	1.21e-38	5.03e-36	1.74251	0.156263	7.07e-29	1.18e-26	2.16473	0.156248	1.2e-43	2.4e-41
ENSMUSG00000023170	Gps2	0.523665	0.144637	0.000293991	0.00181405	0.0510481	0.145234	0.725223	0.836685	0.275881	0.14539	0.0577594	0.117335
ENSMUSG00000023186	Vwa5a	-0.000742107	0.111034	0.994667	0.997362	-0.236853	0.111052	0.0329404	0.0955564	-0.389546	0.111099	0.000454405	0.00179456
ENSMUSG00000023224	Serping1	1.55722	0.37174	2.8e-05	0.00023169	0.00478697	0.371796	0.989727	0.993845	0.315091	0.371798	0.396728	0.533176
ENSMUSG00000023232	Serinc2	1.59898	0.225693	1.39e-12	4.97e-11	1.94374	0.225645	7.05e-18	4.91e-16	2.05679	0.22568	7.96e-20	3.21e-18
ENSMUSG00000023236	Scg5	-1.1389	0.142332	1.23e-15	6.93e-14	-0.897838	0.142298	2.8e-10	8.09e-09	-1.19468	0.142419	4.92e-17	1.43e-15
ENSMUSG00000023249	Parp3	0.734706	0.273968	0.00732441	0.0272278	1.30383	0.273698	1.9e-06	2.47e-05	1.47345	0.273776	7.37e-08	6.25e-07
ENSMUSG00000023272	Creld2	0.885923	0.335234	0.00822468	0.0299913	1.02493	0.334966	0.00221482	0.0109199	0.571238	0.337409	0.0904531	0.169526
ENSMUSG00000023274	Cd4	-0.458831	1.87813	0.806997	0.893183	-6.04089	1.96332	0.00209179	0.0104332	-1.96879	1.892	0.298068	0.432181
ENSMUSG00000023277	Twf2	1.57799	0.272625	7.12e-09	1.3e-07	1.64256	0.27259	1.68e-09	4.23e-08	1.85756	0.272712	9.66e-12	1.43e-10
ENSMUSG00000023279	Bmp15	-1.43164	1.72084	0.405443	0.583774	-7.99776	1.81719	1.08e-05	0.000112913	-1.40778	1.72133	0.413447	0.548387
ENSMUSG00000023286	Ube2j2	0.537695	0.144247	0.000193306	0.00125853	0.593108	0.144209	3.91e-05	0.000346405	0.843849	0.144346	5.04e-09	5.15e-08
ENSMUSG00000023307	2017-03-05	0.256878	0.112085	0.0219167	0.0659798	0.27113	0.112103	0.0155809	0.053518	0.309884	0.112437	0.00585023	0.0167924
ENSMUSG00000023328	Ache	-2.06266	0.334071	6.65e-10	1.51e-08	-0.687522	0.333082	0.0390061	0.108654	-1.44881	0.333821	1.42e-05	7.9e-05
ENSMUSG00000023330	Dtwd1	-0.257866	0.185569	0.164652	0.310407	-0.364044	0.185776	0.0500439	0.131043	-0.438875	0.186517	0.0186224	0.0457361
ENSMUSG00000023336	Wfdc1	3.92144	1.30307	0.00261783	0.011592	0.8744	1.33659	0.512981	0.681699	3.49515	1.30644	0.00746595	0.0207784
ENSMUSG00000023341	Mx2	-0.385795	0.449168	0.39039	0.569911	1.24942	0.446881	0.00517612	0.022092	1.60255	0.446878	0.000335652	0.0013674
ENSMUSG00000023367	Tmem176a	-2.63011	0.298062	1.1e-18	9.24e-17	-1.19554	0.297755	5.94e-05	0.000500867	-2.5061	0.298156	4.27e-17	1.26e-15
ENSMUSG00000023387	Kcnk16	5.49039	0.809519	1.18e-11	3.59e-10	7.7807	0.804939	4.2e-22	4.4e-20	6.64911	0.807092	1.75e-16	4.76e-15
ENSMUSG00000023439	Gnb3	-2.28714	1.41695	0.106499	0.224269	-4.76987	1.44917	0.000996731	0.00568283	-1.70335	1.416	0.229002	0.354739
ENSMUSG00000023452	Pisd	0.649848	0.166472	9.48e-05	0.000671801	0.69031	0.166459	3.37e-05	0.000303866	0.91889	0.1666	3.48e-08	3.15e-07
ENSMUSG00000023456	Tpi1	0.114518	0.104435	0.272837	0.445999	0.164058	0.104432	0.116194	0.245771	0.364383	0.104446	0.000485313	0.00190084
ENSMUSG00000023484	Prph	0.686792	0.113617	1.5e-09	3.17e-08	0.123079	0.113632	0.278749	0.457548	0.537277	0.11363	2.26e-06	1.47e-05
ENSMUSG00000023495	Pcbp4	0.480812	0.14755	0.00111948	0.0056893	0.756514	0.147252	2.78e-07	4.47e-06	0.617435	0.147873	2.97e-05	0.000154151
ENSMUSG00000023764	Sfi1	0.605169	0.203199	0.00289935	0.0126535	0.0840157	0.205333	0.682416	0.808204	0.593525	0.204491	0.0037026	0.0113247
ENSMUSG00000023826	Park2	-0.760959	0.201527	0.000159392	0.00106308	-0.711741	0.201512	0.000412418	0.00267565	-1.23332	0.202293	1.08e-09	1.22e-08
ENSMUSG00000023827	Agpat4	0.0237185	0.121378	0.845072	0.916981	0.553413	0.121229	4.99e-06	5.76e-05	0.177228	0.121461	0.144528	0.246767
ENSMUSG00000023828	Slc22a3	-6.88654	1.43416	1.57e-06	1.78e-05	-0.975258	1.31233	0.457389	0.633724	-4.41938	1.36695	0.00122491	0.00430463
ENSMUSG00000023830	Igf2r	0.489336	0.202811	0.0158321	0.0509602	-0.106399	0.203143	0.600444	0.749947	0.751732	0.202861	0.000210844	0.000901746
ENSMUSG00000023832	Acat2	0.581525	0.107787	6.85e-08	1.04e-06	0.353375	0.107804	0.00104562	0.00592512	0.348133	0.107833	0.0012447	0.00436312
ENSMUSG00000023845	Lnpep	-0.788036	0.257129	0.00217855	0.0099456	-0.551539	0.256785	0.0317247	0.0928385	-0.601669	0.25747	0.019447	0.0475021
ENSMUSG00000023861	Mpc1	0.301592	0.15595	0.0531249	0.132207	0.157253	0.156046	0.313581	0.496518	0.428133	0.156092	0.00609117	0.017409
ENSMUSG00000023883	Phf10	1.30256	0.217035	1.95e-09	4.04e-08	0.961851	0.217319	9.6e-06	0.000102035	1.62129	0.217072	8.09e-14	1.61e-12
ENSMUSG00000023885	Thbs2	1.63548	0.625479	0.00892906	0.0320426	1.27024	0.625993	0.0424413	0.115758	2.39655	0.62509	0.000126109	0.000567016
ENSMUSG00000023903	Mmp25	0.866877	0.273345	0.0015172	0.00735591	0.577498	0.273496	0.0347257	0.0994365	0.533598	0.273737	0.0512588	0.106323
ENSMUSG00000023904	Hcfc1r1	-0.160724	0.128627	0.21147	0.371148	-0.477492	0.12867	0.000206454	0.00147186	-0.294665	0.128695	0.0220424	0.0526511
ENSMUSG00000023905	Tnfrsf12a	2.8321	0.223171	6.7e-37	2.37e-34	3.16074	0.223129	1.5e-45	6.56e-43	3.63633	0.223114	1.02e-59	4.35e-57
ENSMUSG00000023913	Pla2g7	-0.343037	0.189818	0.070733	0.164869	-1.24143	0.189872	6.22e-11	2.04e-09	-0.721723	0.18986	0.000143911	0.000638606
ENSMUSG00000023915	Tnfrsf21	-0.310315	0.109259	0.00450881	0.01827	0.326786	0.109136	0.00275085	0.0130856	0.029039	0.109267	0.790423	0.858801
ENSMUSG00000023919	Cenpq	-0.606532	0.335822	0.070901	0.165214	-0.361102	0.33555	0.28186	0.460929	-0.957357	0.337064	0.00450733	0.0134348
ENSMUSG00000023921	Mut	-0.545739	0.124528	1.17e-05	0.00010743	-0.481744	0.124507	0.000109191	0.000847022	-0.691826	0.12487	3.02e-08	2.76e-07
ENSMUSG00000023927	Satb1	-0.688519	0.318636	0.030708	0.0868122	-0.85324	0.31886	0.00745262	0.0298427	-0.604744	0.318983	0.0579801	0.117684
ENSMUSG00000023932	Cdc5l	-0.164236	0.108901	0.131522	0.262571	-0.370875	0.109058	0.000672137	0.0040675	-0.333609	0.109299	0.00227136	0.00740962
ENSMUSG00000023939	Mrpl14	-0.281167	0.0906583	0.00192616	0.00897044	-0.21383	0.0906383	0.0183164	0.060741	-0.155696	0.0907948	0.08638	0.163511
ENSMUSG00000023942	Slc29a1	-0.238857	0.230469	0.300018	0.476447	-0.792121	0.230678	0.000595008	0.00366196	-0.809749	0.230861	0.000452301	0.00178752
ENSMUSG00000023944	Hsp90ab1	-0.27831	0.0611112	5.26e-06	5.23e-05	-0.190929	0.0611101	0.00178198	0.00912301	-0.376268	0.0611206	7.45e-10	8.58e-09
ENSMUSG00000023945	Slc5a7	1.79282	0.685908	0.00895453	0.0321121	0.272242	0.687514	0.692119	0.815173	2.68775	0.685654	8.86e-05	0.00041299
ENSMUSG00000023952	Gtpbp2	0.763631	0.183067	3.03e-05	0.000248081	0.795961	0.183064	1.37e-05	0.000140026	0.869844	0.18321	2.06e-06	1.34e-05
ENSMUSG00000023960	Enpp5	-0.738648	0.204288	0.00029952	0.00184378	-0.810778	0.204302	7.23e-05	0.000594467	-0.938214	0.204386	4.42e-06	2.72e-05
ENSMUSG00000023963	Cyp39a1	0.3011	0.213827	0.159087	0.302749	-0.272183	0.214481	0.204431	0.367388	0.697187	0.213805	0.00111079	0.00395704
ENSMUSG00000023966	Rsph9	-1.11558	0.429619	0.00941313	0.0334577	-0.472337	0.428824	0.270692	0.448483	-0.439281	0.429186	0.306062	0.440883
ENSMUSG00000023967	Mrps18a	-0.212692	0.101237	0.0356459	0.0972873	-0.182223	0.101235	0.071862	0.172101	-0.245133	0.101323	0.0155498	0.0392731
ENSMUSG00000023968	Crip3	-2.37405	0.827738	0.00412921	0.0170049	-1.30552	0.820071	0.111394	0.238177	-2.27983	0.83072	0.00606216	0.0173529
ENSMUSG00000023971	Rrp36	-0.513086	0.170633	0.00263876	0.0116815	-0.156767	0.170415	0.357617	0.541137	-0.37941	0.170823	0.026346	0.0613594
ENSMUSG00000023973	Cnpy3	-0.611401	0.20799	0.00328675	0.0140353	-0.986339	0.208483	2.23e-06	2.85e-05	-1.02223	0.209076	1.01e-06	7.03e-06
ENSMUSG00000023977	Ubr2	0.336781	0.13711	0.0140384	0.0462596	0.0626325	0.137325	0.648325	0.784281	0.281152	0.137425	0.0407696	0.088156
ENSMUSG00000023982	Guca1a	3.08136	0.955189	0.00125568	0.00627613	0.422513	0.98001	0.666373	0.796739	2.77613	0.957942	0.00375537	0.0114651
ENSMUSG00000023984	Gm20517	1.28304	0.473082	0.00668629	0.0252789	0.0619336	0.478783	0.897076	0.945025	1.13108	0.474869	0.0172247	0.0427959
ENSMUSG00000023988	Bysl	0.142113	0.228022	0.533125	0.698832	0.588358	0.227748	0.00978408	0.0370327	0.0657437	0.228414	0.773479	0.846912
ENSMUSG00000023994	Nfya	1.07527	0.245578	1.19e-05	0.000109052	1.21476	0.245403	7.42e-07	1.06e-05	1.47409	0.245528	1.93e-09	2.09e-08
ENSMUSG00000024006	Stk38	0.617353	0.251697	0.0141763	0.0466029	0.509939	0.251826	0.0428708	0.116548	0.737601	0.251948	0.00341603	0.0105587
ENSMUSG00000024008	Cpne5	1.16703	0.369375	0.00158059	0.00761223	0.945001	0.369517	0.010546	0.0393987	1.87568	0.369218	3.77e-07	2.84e-06
ENSMUSG00000024012	Mtch1	0.494754	0.123983	6.59e-05	0.000489327	0.0617182	0.124051	0.61882	0.763292	0.389501	0.124055	0.00169096	0.00571221
ENSMUSG00000024014	Pim1	-0.0791444	0.166639	0.634826	0.774875	0.779541	0.166	2.65e-06	3.32e-05	0.570161	0.166383	0.000610751	0.0023265
ENSMUSG00000024018	Ccdc167	-0.915535	0.559288	0.101638	0.216344	-1.79133	0.564856	0.00151758	0.00799802	-1.15047	0.562546	0.0408442	0.0882942
ENSMUSG00000024030	Abcg1	-1.9258	0.270065	9.97e-13	3.65e-11	-1.81633	0.270056	1.75e-11	6.19e-10	-2.15661	0.270144	1.43e-15	3.48e-14
ENSMUSG00000024033	Rsph1	1.34566	0.215164	4e-10	9.48e-09	0.671067	0.216099	0.00190043	0.00961415	1.50873	0.215393	2.48e-12	3.97e-11
ENSMUSG00000024036	Slc37a1	1.27882	0.272231	2.63e-06	2.83e-05	1.52919	0.272163	1.92e-08	3.99e-07	1.61636	0.272243	2.9e-09	3.08e-08
ENSMUSG00000024038	Ndufv3	0.251583	0.106551	0.0182182	0.0568921	-0.529035	0.10664	7.01e-07	1.01e-05	0.0544889	0.106609	0.609273	0.721527
ENSMUSG00000024043	Arhgap28	0.097805	0.140191	0.485392	0.657962	-0.390588	0.140329	0.00537988	0.0228329	-0.693689	0.140592	8.05e-07	5.71e-06
ENSMUSG00000024044	Epb41l3	-0.596449	0.101506	4.2e-09	8.14e-08	-0.510536	0.101502	4.91e-07	7.37e-06	-1.05184	0.101581	3.98e-25	2.48e-23
ENSMUSG00000024050	Wiz	0.63345	0.254779	0.0129089	0.0430831	0.571873	0.25485	0.0248348	0.0767486	0.417411	0.255343	0.10211	0.187243
ENSMUSG00000024052	Lpin2	-0.00290708	0.176937	0.986891	0.993362	0.0262221	0.176935	0.882184	0.936087	0.711006	0.176766	5.76e-05	0.000279837
ENSMUSG00000024059	Clip4	0.309726	0.105388	0.00329363	0.0140574	-0.35023	0.105663	0.000917765	0.00530711	0.308317	0.105521	0.00347954	0.0107312
ENSMUSG00000024063	Lbh	0.567967	0.280472	0.0428633	0.112474	1.00755	0.280274	0.000324562	0.00218482	1.28047	0.280306	4.92e-06	2.99e-05
ENSMUSG00000024064	Galnt14	-1.85082	0.288192	1.34e-10	3.46e-09	-1.40634	0.28799	1.04e-06	1.44e-05	-2.13305	0.28865	1.47e-13	2.85e-12
ENSMUSG00000024066	Xdh	5.282	0.370084	3.25e-46	2.01e-43	6.69267	0.36947	2.46e-73	2.56e-70	7.31356	0.369405	3.08e-87	2.45e-84
ENSMUSG00000024067	Dpy30	-0.22921	0.120259	0.0566551	0.138796	-0.338622	0.120287	0.0048758	0.0210312	-0.27255	0.120353	0.0235379	0.0556898
ENSMUSG00000024072	Yipf4	-0.486011	0.12201	6.79e-05	0.000502711	-0.441724	0.122001	0.000293843	0.00200478	-0.532989	0.122288	1.31e-05	7.32e-05
ENSMUSG00000024073	Birc6	-0.451422	0.127673	0.000406611	0.00238021	-0.213491	0.127639	0.0944037	0.210412	-0.361697	0.127728	0.00462892	0.0137489
ENSMUSG00000024074	Crim1	1.89873	0.466949	4.78e-05	0.000369206	-0.215189	0.470585	0.64747	0.78369	1.8752	0.467289	6e-05	0.000290068
ENSMUSG00000024077	Strn	-0.332348	0.110246	0.00257317	0.0114166	-0.65147	0.11032	3.52e-09	8.28e-08	-0.538593	0.110382	1.06e-06	7.35e-06
ENSMUSG00000024082	Ndufaf7	-0.296018	0.122448	0.015628	0.0504103	-0.471177	0.122506	0.00011998	0.000919955	-0.560523	0.122661	4.88e-06	2.97e-05
ENSMUSG00000024083	Pja2	-0.444531	0.0599419	1.21e-13	5.13e-12	-0.477196	0.0599502	1.72e-15	1.02e-13	-0.824162	0.06008	7.95e-43	1.47e-40
ENSMUSG00000024084	Qpct	1.37708	0.31894	1.58e-05	0.000139245	-0.178236	0.319576	0.577032	0.732177	1.85293	0.318919	6.25e-09	6.31e-08
ENSMUSG00000024091	Vapa	0.0527146	0.0907204	0.561195	0.719266	0.251214	0.0906985	0.00560967	0.0236335	0.339185	0.0907324	0.000185272	0.000802061
ENSMUSG00000024095	Hnrnpll	0.411328	0.17545	0.0190569	0.0588818	0.582745	0.17536	0.000890146	0.00516173	0.495922	0.175655	0.00475363	0.0140741
ENSMUSG00000024097	Srsf7	-0.226321	0.08115	0.00528832	0.0209147	-0.255829	0.0811623	0.00162117	0.00846098	-0.327804	0.0812728	5.5e-05	0.000268542
ENSMUSG00000024099	Ndufv2	-0.44792	0.119105	0.000169423	0.00112145	-0.615766	0.119124	2.35e-07	3.85e-06	-0.602235	0.119164	4.33e-07	3.23e-06
ENSMUSG00000024109	Nrxn1	-1.0816	0.131917	2.42e-16	1.5e-14	-0.789862	0.131905	2.12e-09	5.25e-08	-1.36797	0.131958	3.51e-25	2.2e-23
ENSMUSG00000024112	Cacna1h	-0.936514	0.346745	0.00691579	0.0259814	-0.105834	0.344997	0.75902	0.858644	-0.151913	0.345722	0.660367	0.761891
ENSMUSG00000024114	Prss41	1.02613	0.277908	0.000222211	0.00142664	-0.644117	0.28018	0.0215081	0.0686858	0.716402	0.278521	0.0101064	0.0271558
[truncated: 6,602 more rows]
