# Supplementary material for: Nociceptor Deletion of Tsc2 Enhances Axon Regeneration by Inducing a Conditioning Injury Response in Dorsal Root Ganglia
Source: eNeuro. 2019 Jun 25;6(3):ENEURO.0168-19.2019. doi: 10.1523/ENEURO.0168-19.2019 (PMC6595439; doi:10.1523/ENEURO.0168-19.2019)
Supplement: Extended Data Figure 6-1 — Data values, biological replicates, and statistics supporting Figure 6. Download Figure 6-1, XLSX file. [file sup_enu-eN-NWR-0168-19-s05.xlsx]

## Sheet: Sheet1
Figure 6-1. Data values, biological replicates and statistics supporting Figure 6.
Figure	Condition	Values (mean ± SEM)	N (male,female)	Statistical test	Conditions compared	Statistical values	Significant?
6B	Uninjured control	87.5 ± 6.0 square pixels/neuron	4 (2,2)	Ordinary one-way ANOVA	all	F = 34.5, p < 0.0001	Yes
Iba1	Uninjured Tsc2 cKO	217.8 ± 17.8 square pixels/neuron	4 (2,2)	Tukey's multiple comparisons test	Uninjured control vs. Uninjured Tsc2 cKO	p = 0.0365	Yes
	SN injury control	271.7 ± 18.6 square pixels/neuron	4 (2,2)		Uninjured control vs. SN injury control	p = 0.0038	Yes
	SN injury Tsc2 cKO	499.3 ± 52.2 square pixels/neuron	4 (2,2)		Uninjured control vs. SN injury Tsc2 cKO	p < 0.0001	Yes
					Uninjured Tsc2 cKO vs. SN injury control	p = 0.5787	No
					Uninjured Tsc2 cKO vs. SN injury Tsc2 cKO	p < 0.0001	Yes
					SN injury control vs. SN injury Tsc2 cKO	p = 0.0007	Yes
6D	Uninjured control	0.3 ± 0.1 % neurons	4 (2,2)	Brown-Forsythe ANOVA	all	F = 186.3, p < 0.0001	Yes
Gfap	Uninjured Tsc2 cKO	25.1 ± 0.7 % neurons	4 (2,2)	Dunnett's T3 multiple	Uninjured control vs. Uninjured Tsc2 cKO	p = 0.0002	Yes
	SN injury control	3.2 ± 0.7 % neurons	4 (2,2)	comparison test	Uninjured control vs. SN injury control	p = 0.0916	No
	SN injury Tsc2 cKO	30.8 ± 2.0 % neurons	4 (2,2)		Uninjured control vs. SN injury Tsc2 cKO	p = 0.0024	Yes
					Uninjured Tsc2 cKO vs. SN injury control	p < 0.0001	Yes
					Uninjured Tsc2 cKO vs. SN injury Tsc2 cKO	p = 0.2147	Yes
					SN injury control vs. SN injury Tsc2 cKO	p = 0.0009	Yes
6E	Uninjured control	0.00 ± 0.21	6 (3,3)	Ordinary one-way ANOVA	all	F = 28.6, p < 0.0001	Yes
Gfap	Uninjured Tsc2 cKO	2.48 ± 0.35	6 (3,3)	Tukey's multiple comparisons test	Uninjured control vs. Uninjured Tsc2 cKO	p < 0.0001	Yes
	Crush control	1.35 ± 0.19	6 (3,3)		Uninjured control vs. Crush control	p = 0.0054	Yes
	Crush Tsc2 cKO	3.00 ± 0.22	6 (3,3)		Uninjured control vs. Crush Tsc2 cKO	p < 0.0001	Yes
					Uninjured Tsc2 cKO vs. Crush control	p = 0.0210	Yes
					Uninjured Tsc2 cKO vs. Crush Tsc2 cKO	p = 0.4597	No
					Crush control vs. Crush Tsc2 cKO	p = 0.0007	Yes
6E	Uninjured control	0.00 ± 0.24	6 (3,3)	Ordinary one-way ANOVA	all	F = 11.82, p < 0.0001	Yes
CD16	Uninjured Tsc2 cKO	1.23 ± 0.30	6 (3,3)	Tukey's multiple comparisons test	Uninjured control vs. Uninjured Tsc2 cKO	p = 0.0213	Yes
	Crush control	1.87 ± 0.23	6 (3,3)		Uninjured control vs. Crush control	p = 0.0005	Yes
	Crush Tsc2 cKO	2.06 ± 0.31	6 (3,3)		Uninjured control vs. Crush Tsc2 cKO	p = 0.0002	Yes
					Uninjured Tsc2 cKO vs. Crush control	p = 0.3633	No
					Uninjured Tsc2 cKO vs. Crush Tsc2 cKO	p = 0.1619	No
					Crush control vs. Crush Tsc2 cKO	p = 0.9555	No
6E	Uninjured control	0.00 ± 0.17	6 (3,3)	Ordinary one-way ANOVA	all	F = 8.781, p = 0.0006	Yes
CD32	Uninjured Tsc2 cKO	1.03 ± 0.27	6 (3,3)	Tukey's multiple comparisons test	Uninjured control vs. Uninjured Tsc2 cKO	p = 0.0257	Yes
	Crush control	1.46 ± 0.17	6 (3,3)		Uninjured control vs. Crush control	p = 0.0014	Yes
	Crush Tsc2 cKO	1.47 ± 0.30	6 (3,3)		Uninjured control vs. Crush Tsc2 cKO	p = 0.0012	Yes
					Uninjured Tsc2 cKO vs. Crush control	p = 0.5760	No
					Uninjured Tsc2 cKO vs. Crush Tsc2 cKO	p = 0.5417	No
					Crush control vs. Crush Tsc2 cKO	p > 0.9999	No
6E	Uninjured control	0.00 ± 0.22	6 (3,3)	Ordinary one-way ANOVA	all	F = 7.329, p = 0.0017	Yes
CD86	Uninjured Tsc2 cKO	1.24 ± 0.19	6 (3,3)	Tukey's multiple comparisons test	Uninjured control vs. Uninjured Tsc2 cKO	p = 0.0103	Yes
	Crush control	0.85 ± 0.23	6 (3,3)		Uninjured control vs. Crush control	p = 0.1071	No
	Crush Tsc2 cKO	1.56 ± 0.33	6 (3,3)		Uninjured control vs. Crush Tsc2 cKO	p = 0.0014	Yes
					Uninjured Tsc2 cKO vs. Crush control	p = 0.6807	No
					Uninjured Tsc2 cKO vs. Crush Tsc2 cKO	p = 0.8095	No
					Crush control vs. Crush Tsc2 cKO	p = 0.2166	No
6E	Uninjured control	0.00 ± 0.30	6 (3,3)	Ordinary one-way ANOVA	all	F = 57.94, p < 0.0001	Yes
Arg1	Uninjured Tsc2 cKO	2.80 ± 0.08	6 (3,3)	Tukey's multiple comparisons test	Uninjured control vs. Uninjured Tsc2 cKO	p < 0.0001	Yes
	Crush control	2.12 ± 0.15	6 (3,3)		Uninjured control vs. Crush control	p < 0.0001	No
	Crush Tsc2 cKO	3.19 ± 0.13	6 (3,3)		Uninjured control vs. Crush Tsc2 cKO	p < 0.0001	Yes
					Uninjured Tsc2 cKO vs. Crush control	p = 0.0797	No
					Uninjured Tsc2 cKO vs. Crush Tsc2 cKO	p = 0.4687	No
					Crush control vs. Crush Tsc2 cKO	p = 0.0033	Yes
6E	Uninjured control	0.00 ± 0.24	6 (3,3)	Ordinary one-way ANOVA	all	F = 10.69, p = 0.0002	Yes
CD163	Uninjured Tsc2 cKO	0.42 ± 0.09	6 (3,3)	Tukey's multiple comparisons test	Uninjured control vs. Uninjured Tsc2 cKO	p = 0.4984	No
	Crush control	1.54 ± 0.27	6 (3,3)		Uninjured control vs. Crush control	p = 0.0002	Yes
	Crush Tsc2 cKO	1.05 ± 0.19	6 (3,3)		Uninjured control vs. Crush Tsc2 cKO	p = 0.0098	Yes
					Uninjured Tsc2 cKO vs. Crush control	p = 0.0055	Yes
					Uninjured Tsc2 cKO vs. Crush Tsc2 cKO	p = 0.1771	No
					Crush control vs. Crush Tsc2 cKO	p = 0.3571	No
6E	Uninjured control	0.00 ± 0.19	6 (3,3)	Ordinary one-way ANOVA	all	F = 25.34, p < 0.0001	Yes
CD206	Uninjured Tsc2 cKO	1.04 ± 0.12	6 (3,3)	Tukey's multiple comparisons test	Uninjured control vs. Uninjured Tsc2 cKO	p = 0.0020	Yes
	Crush control	1.90 ± 0.18	6 (3,3)		Uninjured control vs. Crush control	p < 0.0001	Yes
	Crush Tsc2 cKO	1.76 ± 0.19	6 (3,3)		Uninjured control vs. Crush Tsc2 cKO	p < 0.0001	Yes
					Uninjured Tsc2 cKO vs. Crush control	p = 0.0107	Yes
					Uninjured Tsc2 cKO vs. Crush Tsc2 cKO	p = 0.0373	Yes
					Crush control vs. Crush Tsc2 cKO	p = 0.9372	No
6E	Uninjured control	0.00 ± 0.12	6 (3,3)	Ordinary one-way ANOVA	all	F = 96.86, p < 0.0001	Yes
Trem2	Uninjured Tsc2 cKO	2.18 ± 0.15	6 (3,3)	Tukey's multiple comparisons test	Uninjured control vs. Uninjured Tsc2 cKO	p < 0.0001	Yes
	Crush control	2.18 ± 0.17	6 (3,3)		Uninjured control vs. Crush control	p < 0.0001	Yes
	Crush Tsc2 cKO	3.08 ± 0.06	6 (3,3)		Uninjured control vs. Crush Tsc2 cKO	p < 0.0001	Yes
					Uninjured Tsc2 cKO vs. Crush control	p > 0.9999	No
					Uninjured Tsc2 cKO vs. Crush Tsc2 cKO	p = 0.0006	Yes
					Crush control vs. Crush Tsc2 cKO	p = 0.0006	Yes
6F	Vehicle control	0 ± 0.18	5 (4,1)	Repeat measure one-way ANOVA	all	F = 21.97, p < 0.0001	Yes
Gfap	Rapamycin control	0.73 ± 0.23	5 (3,2)	Tukey's multiple comparisons test	Vehicle control vs. Rapamycin control	p = 0.1996	No
	Vehicle Tsc2 cKO	2.12 ± 0.22	5 (4,1)		Vehicle control vs. Vehicle Tsc2 cKO	p < 0.0001	Yes
	Rapamycin Tsc2 cKO	2.44 ± 0.33	5 (4,1)		Vehicle control vs. Rapamycin Tsc2 cKO	p < 0.0001	Yes
					Rapamycin control vs. Vehicle Tsc2 cKO	p = 0.0050	Yes
					Rapamycin control vs. Rapamycin Tsc2 cKO	p = 0.0008	Yes
					Vehicle Tsc2 cKO vs. Rapamycin Tsc2 cKO	p = 0.8010	No
6F	Vehicle control	0 ± 0.15	5 (4,1)	Repeat measure one-way ANOVA	all	F = 18.23, p < 0.0001	Yes
CD16	Rapamycin control	- 0.59 ± 0.17	5 (3,2)	Tukey's multiple comparisons test	Vehicle control vs. Rapamycin control	p = 0.1045	No
	Vehicle Tsc2 cKO	0.85 ± 0.20	5 (4,1)		Vehicle control vs. Vehicle Tsc2 cKO	p = 0.0131	Yes
	Rapamycin Tsc2 cKO	0.92 ± 0.15	5 (4,1)		Vehicle control vs. Rapamycin Tsc2 cKO	p = 0.0070	Yes
					Rapamycin control vs. Vehicle Tsc2 cKO	p < 0.0001	Yes
					Rapamycin control vs. Rapamycin Tsc2 cKO	p < 0.0001	Yes
					Vehicle Tsc2 cKO vs. Rapamycin Tsc2 cKO	p = 0.9892	No
6F	Vehicle control	0 ± 0.09	5 (4,1)	Repeat measure one-way ANOVA	all	F = 28.12, p < 0.0001	Yes
CD32	Rapamycin control	- 0.14 ± 0.11	5 (3,2)	Tukey's multiple comparisons test	Vehicle control vs. Rapamycin control	p = 0.8988	No
	Vehicle Tsc2 cKO	1.01 ± 0.21	5 (4,1)		Vehicle control vs. Vehicle Tsc2 cKO	p = 0.0006	Yes
	Rapamycin Tsc2 cKO	1.38 ± 0.13	5 (4,1)		Vehicle control vs. Rapamycin Tsc2 cKO	p < 0.0001	Yes
					Rapamycin control vs. Vehicle Tsc2 cKO	p = 0.0002	Yes
					Rapamycin control vs. Rapamycin Tsc2 cKO	p < 0.0001	Yes
					Vehicle Tsc2 cKO vs. Rapamycin Tsc2 cKO	p = 0.2890	No
6F	Vehicle control	0 ± 0.14	5 (4,1)	Repeat measure one-way ANOVA	all	F = 10.08, p = 0.0006	Yes
CD86	Rapamycin control	- 0.21 ± 0.15	5 (3,2)	Tukey's multiple comparisons test	Vehicle control vs. Rapamycin control	p = 0.9023	No
	Vehicle Tsc2 cKO	0.87 ± 0.26	5 (4,1)		Vehicle control vs. Vehicle Tsc2 cKO	p = 0.0465	Yes
	Rapamycin Tsc2 cKO	1.20 ± 0.27	5 (4,1)		Vehicle control vs. Rapamycin Tsc2 cKO	p = 0.0053	Yes
					Rapamycin control vs. Vehicle Tsc2 cKO	p = 0.0120	Yes
					Rapamycin control vs. Rapamycin Tsc2 cKO	p = 0.0013	Yes
					Vehicle Tsc2 cKO vs. Rapamycin Tsc2 cKO	p = 0.7046	No
6F	Vehicle control	0 ± 0.18	5 (4,1)	Repeat measure one-way ANOVA	all	F = 23.92, p < 0.0001	Yes
Arg1	Rapamycin control	- 0.50 ± 0.22	5 (3,2)	Tukey's multiple comparisons test	Vehicle control vs. Rapamycin control	p = 0.5133	No
	Vehicle Tsc2 cKO	2.32 ± 0.25	5 (4,1)		Vehicle control vs. Vehicle Tsc2 cKO	p < 0.0001	Yes
	Rapamycin Tsc2 cKO	0.35 ± 0.34	5 (4,1)		Vehicle control vs. Rapamycin Tsc2 cKO	p = 0.7652	No
					Rapamycin control vs. Vehicle Tsc2 cKO	p < 0.0001	Yes
					Rapamycin control vs. Rapamycin Tsc2 cKO	p = 0.1210	No
					Vehicle Tsc2 cKO vs. Rapamycin Tsc2 cKO	p = 0.0002	Yes
6F	Vehicle control	0 ± 0.18	5 (4,1)	Repeat measure one-way ANOVA	all	F = 2.065, p = 0.1452	No
CD163	Rapamycin control	0.14 ± 0.16	5 (3,2)	Tukey's multiple comparisons test	Vehicle control vs. Rapamycin control	p = 0.9659	No
	Vehicle Tsc2 cKO	0.06 ± 0.24	5 (4,1)		Vehicle control vs. Vehicle Tsc2 cKO	p = 0.9976	No
	Rapamycin Tsc2 cKO	0.66 ± 0.25	5 (4,1)		Vehicle control vs. Rapamycin Tsc2 cKO	p = 0.1618	No
					Rapamycin control vs. Vehicle Tsc2 cKO	p = 0.9923	No
					Rapamycin control vs. Rapamycin Tsc2 cKO	p = 0.3321	No
					Vehicle Tsc2 cKO vs. Rapamycin Tsc2 cKO	p = 0.2196	No
6F	Vehicle control	0 ± 0.08	5 (4,1)	Repeat measure one-way ANOVA	all	F = 29.06, p < 0.0001	Yes
CD206	Rapamycin control	0.02 ± 0.10	5 (3,2)	Tukey's multiple comparisons test	Vehicle control vs. Rapamycin control	p = 0.9994	No
	Vehicle Tsc2 cKO	0.90 ± 0.12	5 (4,1)		Vehicle control vs. Vehicle Tsc2 cKO	p < 0.0001	Yes
	Rapamycin Tsc2 cKO	1.02 ± 0.10	5 (4,1)		Vehicle control vs. Rapamycin Tsc2 cKO	p < 0.0001	Yes
					Rapamycin control vs. Vehicle Tsc2 cKO	p < 0.0001	Yes
					Rapamycin control vs. Rapamycin Tsc2 cKO	p < 0.0001	Yes
					Vehicle Tsc2 cKO vs. Rapamycin Tsc2 cKO	p = 0.8420	No
6F	Vehicle control	0 ± 0.06	5 (4,1)	Repeat measure one-way ANOVA	all	F = 32.99, p < 0.0001	Yes
Trem2	Rapamycin control	- 0.53 ± 0.19	5 (3,2)	Tukey's multiple comparisons test	Vehicle control vs. Rapamycin control	p = 0.3515	No
	Vehicle Tsc2 cKO	1.88 ± 0.32	5 (4,1)		Vehicle control vs. Vehicle Tsc2 cKO	p < 0.0001	Yes
	Rapamycin Tsc2 cKO	1.87 ± 0.22	5 (4,1)		Vehicle control vs. Rapamycin Tsc2 cKO	p < 0.0001	Yes
					Rapamycin control vs. Vehicle Tsc2 cKO	p < 0.0001	Yes
					Rapamycin control vs. Rapamycin Tsc2 cKO	p < 0.0001	Yes
					Vehicle Tsc2 cKO vs. Rapamycin Tsc2 cKO	p > 0.9999	No
