# Supplementary material for: Nociceptor Deletion of Tsc2 Enhances Axon Regeneration by Inducing a Conditioning Injury Response in Dorsal Root Ganglia
Source: eNeuro. 2019 Jun 25;6(3):ENEURO.0168-19.2019. doi: 10.1523/ENEURO.0168-19.2019 (PMC6595439; doi:10.1523/ENEURO.0168-19.2019)
Supplement: Extended Data Figure 7-1 — Data values, biological replicates, and statistics supporting Figure 6. Download Figure 7-1, XLSX file. [file sup_enu-eN-NWR-0168-19-s06.xlsx]

## Sheet: Sheet1
Figure 7-1. Data values, biological replicates and statistics supporting Figure 7.
Figure	Condition	Values (mean ± SEM)	N (male,female)	Statistical test	Conditions compared	Statistical values	Significant?
7B	Uninjured control	8.3 ± 0.5 %	7 (3,4)	Ordinary one-way ANOVA	all	F = 104.1, p < 0.0001	Yes
all neurons	Uninjured Tsc2 cKO	9.4 ± 0.8 %	5 (3,2)	Tukey's multiple comparisons test	Uninjured control vs. Uninjured Tsc2 cKO	p = 0.963	No
initiation	Conditioned control	37.7 ± 2.0 %	7 (3,4)		Uninjured control vs. Conditioned control	p < 0.0001	Yes
	Conditioned Tsc2 cKO	34.4 ± 2 %	6 (3,3)		Uninjured control vs. Conditioned Tsc2 cKO	p < 0.0001	Yes
					Uninjured Tsc2 cKO vs. Conditioned control	p < 0.0001	Yes
					Uninjured Tsc2 cKO vs. Conditioned Tsc2 cKO	p < 0.0001	Yes
					Conditioned control vs. Conditioned Tsc2 cKO	p = 0.4346	No
7B	Uninjured control	10.4 ± 1.3 %	7 (3,4)	Ordinary one-way ANOVA	all	F = 30.94, p < 0.0001	Yes
IB4+	Uninjured Tsc2 cKO	8.4 ± 0.8 %	5 (3,2)	Tukey's multiple comparisons test	Uninjured control vs. Uninjured Tsc2 cKO	p = 0.9511	No
initiation	Conditioned control	37.8 ± 2.4 %	7 (3,4)		Uninjured control vs. Conditioned control	p < 0.0001	Yes
	Conditioned Tsc2 cKO	28.0 ± 4.2 %	6 (3,3)		Uninjured control vs. Conditioned Tsc2 cKO	p = 0.0004	Yes
					Uninjured Tsc2 cKO vs. Conditioned control	p < 0.0001	Yes
					Uninjured Tsc2 cKO vs. Conditioned Tsc2 cKO	p = 0.0003	Yes
					Conditioned control vs. Conditioned Tsc2 cKO	p = 0.0558	No
7B	Uninjured control	8.3 ± 0.8 %	7 (3,4)	Ordinary one-way ANOVA	all	F = 110.6, p < 0.0001	Yes
IB4-	Uninjured Tsc2 cKO	12.8 ± 1.0 %	5 (3,2)	Tukey's multiple comparisons test	Uninjured control vs. Uninjured Tsc2 cKO	p = 0.1957	No
initiation	Conditioned control	39.1 ± 2.1 %	7 (3,4)		Uninjured control vs. Conditioned control	p < 0.0001	Yes
	Conditioned Tsc2 cKO	34.0 ± 1.4 %	6 (3,3)		Uninjured control vs. Conditioned Tsc2 cKO	p < 0.0001	Yes
					Uninjured Tsc2 cKO vs. Conditioned control	p < 0.0001	Yes
					Uninjured Tsc2 cKO vs. Conditioned Tsc2 cKO	p < 0.0001	Yes
					Conditioned control vs. Conditioned Tsc2 cKO	p = 0.0892	No
7B	Uninjured control	2.8 ± 0.8 %	7 (3,4)	Ordinary one-way ANOVA	all	F = 81.94, p < 0.0001	Yes
GFP-	Uninjured Tsc2 cKO	3.4 ± 1.4 %	5 (3,2)	Tukey's multiple comparisons test	Uninjured control vs. Uninjured Tsc2 cKO	p = 0.9978	No
initiation	Conditioned control	32.7 ± 2.4 %	7 (3,4)		Uninjured control vs. Conditioned control	p < 0.0001	Yes
	Conditioned Tsc2 cKO	43.1 ± 3.4 %	6 (3,3)		Uninjured control vs. Conditioned Tsc2 cKO	p < 0.0001	Yes
					Uninjured Tsc2 cKO vs. Conditioned control	p < 0.0001	Yes
					Uninjured Tsc2 cKO vs. Conditioned Tsc2 cKO	p < 0.0001	Yes
					Conditioned control vs. Conditioned Tsc2 cKO	p = 0.0152	Yes
7C	Uninjured control	145.54 ± 5.07 microns	7 (3,4)	Ordinary one-way ANOVA	all	F = 46.36 p < 0.0001	Yes
all neurons	Uninjured Tsc2 cKO	219.00 ± 11.26 microns	5 (3,2)	Tukey's multiple comparisons test	Uninjured control vs. Uninjured Tsc2 cKO	p = 0.001	No
radial length	Conditioned control	285.82 ± 12.42 microns	7 (3,4)		Uninjured control vs. Conditioned control	p < 0.0001	Yes
	Conditioned Tsc2 cKO	307.73 ± 14.20 microns	6 (3,3)		Uninjured control vs. Conditioned Tsc2 cKO	p < 0.0001	Yes
					Uninjured Tsc2 cKO vs. Conditioned control	p = 0.0026	Yes
					Uninjured Tsc2 cKO vs. Conditioned Tsc2 cKO	p = 0.0002	Yes
					Conditioned control vs. Conditioned Tsc2 cKO	p = 0.5007	No
7C	Uninjured control	125.47 ± 1.38 microns	7 (3,4)	Ordinary one-way ANOVA	all	F = 18.56, p < 0.0001	Yes
IB4+	Uninjured Tsc2 cKO	202.63 ± 17.54 microns	5 (3,2)	Tukey's multiple comparisons test	Uninjured control vs. Uninjured Tsc2 cKO	p = 0.0046	Yes
radial length	Conditioned control	192.97 ± 8.78 microns	7 (3,4)		Uninjured control vs. Conditioned control	p = 0.0066	Yes
	Conditioned Tsc2 cKO	266.29 ± 22.29 microns	6 (3,3)		Uninjured control vs. Conditioned Tsc2 cKO	p < 0.0001	Yes
					Uninjured Tsc2 cKO vs. Conditioned control	p = 0.9618	No
					Uninjured Tsc2 cKO vs. Conditioned Tsc2 cKO	p = 0.0265	Yes
					Conditioned control vs. Conditioned Tsc2 cKO	p = 0.0046	No
7C	Uninjured control	161.07 ± 7.81 microns	7 (3,4)	Ordinary one-way ANOVA	all	F = 49.34, p < 0.0001	Yes
IB4-	Uninjured Tsc2 cKO	229.25 ± 9.52 microns	5 (3,2)	Tukey's multiple comparisons test	Uninjured control vs. Uninjured Tsc2 cKO	p = 0.001	Yes
radial length	Conditioned control	333.23 ± 14.81 microns	7 (3,4)		Uninjured control vs. Conditioned control	p < 0.0001	Yes
	Conditioned Tsc2 cKO	295.44 ± 10.00 microns	6 (3,3)		Uninjured control vs. Conditioned Tsc2 cKO	p < 0.0001	Yes
					Uninjured Tsc2 cKO vs. Conditioned control	p < 0.0001	Yes
					Uninjured Tsc2 cKO vs. Conditioned Tsc2 cKO	p = 0.0092	Yes
					Conditioned control vs. Conditioned Tsc2 cKO	p = 0.1035	No
7C	Conditioned control	297.95 ± 18.10 microns	7 (3,4)	unpaired t test, two-tailed	Conditioned control vs. Conditioned Tsc2 cKO	p = 0.0897	Yes
GFP-	Conditioned Tsc2 cKO	367.89 ± 34.86 microns	6 (3,3)
radial length
