# Supplementary material for: Nociceptor Deletion of Tsc2 Enhances Axon Regeneration by Inducing a Conditioning Injury Response in Dorsal Root Ganglia
Source: eNeuro. 2019 Jun 25;6(3):ENEURO.0168-19.2019. doi: 10.1523/ENEURO.0168-19.2019 (PMC6595439; doi:10.1523/ENEURO.0168-19.2019)
Supplement: Extended Data Figure 9-1 — Data values, biological replicates, and statistics supporting Figure 9. Download Figure 9-1, XLSX file. [file sup_enu-eN-NWR-0168-19-s08.xlsx]

## Sheet: Sheet1
Figure 9-1. Data values, biological replicates and statistics supporting Figure 9.
Figure	Condition	Values (mean ± SEM)	N (male,female)	Statistical test	Conditions compared	Statistical values	Significant?
9B-C	Control-AAV	4.602 ± 0.213 mm	7 (1,6)	Welch's t test, two-tailed	Control-AAV vs. Tsc2 KO-AAV	p = 0.0228	Yes
SCG10	Tsc2 KO-AAV	5.290 ± 0.154 mm	11 (5,6)	Linear regression	Tsc2 KO-AAV: Average longest axons vs Tsc2 expression	R square = 0.0367, p = 0.5723	No
9D	BL: Control-AAV	0.45 ± 0.00 g	9 (4,5)	Two-way RM ANOVA	Interaction	F(9,144) = 0.7215, p = 0.6886	No
mechanical	BL: Tsc2 KO-AAV	0.45 ± 0.00 g	9 (7,2)		Time	F(9,144) = 5.731, p < 0.0001	Yes
	D9: Control-AAV	2.18 ± 0.20 g	9 (4,5)		Genotype	F(1,16) = 0.1412, p = 0.7121	No
	D9: Tsc2 KO-AAV	2.28 ± 0.19 g	9 (7,2)		Subject	F(16,144) = 1.586, p = 0.0795	No
	D12: Control-AAV	1.92 ± 0.23 g	9 (4,5)	Sidak's multiple	BL: Control-AAV vs. Tsc2 KO-AAV	p > 0.9999	No
	D12: Tsc2 KO-AAV	1.92 ± 0.26 g	9 (7,2)	comparison test	D9: Control-AAV vs. Tsc2 KO-AAV	p > 0.9999	No
	D16: Control-AAV	1.78 ± 0.22 g	9 (4,5)		D12: Control-AAV vs. Tsc2 KO-AAV	p > 0.9999	No
	D16: Tsc2 KO-AAV	1.61 ± 0.23 g	9 (7,2)		D16: Control-AAV vs. Tsc2 KO-AAV	p = 0.9991	No
	D19: Control-AAV	1.63 ± 0.22 g	9 (4,5)		D19: Control-AAV vs. Tsc2 KO-AAV	p > 0.9999	No
	D19: Tsc2 KO-AAV	1.71 ± 0.22 g	9 (7,2)		D23: Control-AAV vs. Tsc2 KO-AAV	p > 0.9999	No
	D23: Control-AAV	1.57 ± 0.20 g	9 (4,5)		D26: Control-AAV vs. Tsc2 KO-AAV	p > 0.9999	No
	D23: Tsc2 KO-AAV	1.45 ± 0.16 g	9 (7,2)		D30: Control-AAV vs. Tsc2 KO-AAV	p > 0.9999	No
	D26: Control-AAV	1.03 ± 0.19 g	9 (4,5)		D33: Control-AAV vs. Tsc2 KO-AAV	p = 0.9998	No
	D26: Tsc2 KO-AAV	1.06 ± 0.19 g	9 (7,2)		D40: Control-AAV vs. Tsc2 KO-AAV	p > 0.9999	No
	D30: Control-AAV	0.81 ± 0.18 g	9 (4,5)
	D30: Tsc2 KO-AAV	1.00 ± 0.23 g	9 (7,2)
	D33: Control-AAV	1.07 ± 0.18 g	9 (4,5)
	D33: Tsc2 KO-AAV	0.98 ± 0.18 g	9 (7,2)
	D40: Control-AAV	0.84 ± 0.12 g	9 (4,5)
	D40: Tsc2 KO-AAV	0.82 ± 0.15 g	9 (7,2)
9E	BL: Control-AAV	0.11 ± 0.06 seconds	9 (4,5)	Two-way RM ANOVA	Interaction	F(6,96) = 1.726, p = 0.1231	No
cold	BL: Tsc2 KO-AAV	0.02 ± 0.02 seconds	9 (7,2)		Time	F(6,96) = 18.05, p < 0.0001	Yes
allodynia	Week 1: Control-AAV	2.47 ± 0.61 seconds	9 (4,5)		Genotype	F(1,16) = 2.815, p = 0.1128	No
(crush only)	Week 1: Tsc2 KO-AAV	2.40 ± 0.52 seconds	9 (7,2)		Subject	F(16,96) = 1.777, p = 0.0454	Yes
	Week 2: Control-AAV	3.11 ± 0.72 seconds	9 (4,5)	Sidak's multiple	BL: Control-AAV vs. Tsc2 KO-AAV	p > 0.9999	No
	Week 2: Tsc2 KO-AAV	4.13 ± 0.76 seconds	9 (7,2)	comparison test	Week 1: Control-AAV vs. Tsc2 KO-AAV	p > 0.9999	No
	Week 3: Control-AAV	3.44 ± 0.57 seconds	9 (4,5)		Week 2: Control-AAV vs. Tsc2 KO-AAV	p = 0.7486	No
	Week 3: Tsc2 KO-AAV	5.64 ± 0.74 seconds	9 (7,2)		Week 3: Control-AAV vs. Tsc2 KO-AAV	p = 0.0301	Yes
	Week 4: Control-AAV	1.24 ± 0.37 seconds	9 (4,5)		Week 4: Control-AAV vs. Tsc2 KO-AAV	p = 0.9983	No
	Week 4: Tsc2 KO-AAV	1.64 ± 0.57 seconds	9 (7,2)		Week 5: Control-AAV vs. Tsc2 KO-AAV	p = 0.5089	No
	Week 5: Control-AAV	0.73 ± 0.4 seconds	9 (4,5)		Week 6: Control-AAV vs. Tsc2 KO-AAV	p = 0.9941	No
	Week 5: Tsc2 KO-AAV	2.00 ± 0.83 seconds	9 (7,2)
	Week 6: Control-AAV	1.69 ± 0.16 seconds	9 (4,5)
	Week 6: Tsc2 KO-AAV	1.20 ± 0.23 seconds	9 (7,2)
